# Supplementary material for: Cross-attention enables deep learning on limited omics-imaging-clinical data of 130 lung cancer patients
Source: Cell Rep Methods. 2024 Jul 8;4(7):100817. doi: 10.1016/j.crmeth.2024.100817 (PMC11294841; doi:10.1016/j.crmeth.2024.100817)
Supplement: Data S1. Tables S3–S8 [file mmc2.zip]

Archive with 7 entries (6 files):
- Supplementary_files/
- Supplementary_files/Table S3.xlsx
- Supplementary_files/Table S4.xlsx
- Supplementary_files/Table S5.xlsx
- Supplementary_files/Table S6.xlsx
- Supplementary_files/Table S7.xlsx
- Supplementary_files/Table S8.xlsx
