# Supplementary material for: Cross-attention enables deep learning on limited omics-imaging-clinical data of 130 lung cancer patients
Source: Cell Rep Methods. 2024 Jul 8;4(7):100817. doi: 10.1016/j.crmeth.2024.100817 (PMC11294841; doi:10.1016/j.crmeth.2024.100817)
Supplement: Data S1. Tables S3–S8 [file mmc2.zip › Supplementary_files/Table S3.xlsx]

## Sheet: Table S3
features	Average SHAP Importance
CREB3L2	0.0849117
NDUFA12	0.0796578
COL5A3	0.0718803
COL16A1	0.0705438
NDUFS8	0.0684126
ADCY4	0.0651871
GCLC	0.0640667
PIK3R3	0.0598633
HLA-DRB1	0.0581281
WASF2	0.0579793
PAPOLA	0.057787
UQCRFS1	0.0563375
SMAD2	0.0555765
CREB3L4	0.0547962
NDUFA5	0.0537321
COL6A1	0.0535729
HDAC11	0.0534192
SF3B3	0.0534169
TGIF2	0.0519896
U2SURP	0.0516539
KRAS	0.0513253
HAUS7	0.0512269
NDUFAB1	0.0502468
NDUFA11	0.0497467
MCF2L	0.0496157
TXNL4A	0.0495189
ITGB8	0.0492232
PLA2G4A	0.049156
SNRPD3	0.0491124
TAB3	0.0479781
SNRPA	0.0478762
PSMB7	0.047621
SFN	0.0475551
FOXO1	0.0472267
COL15A1	0.0472068
NDUFA2	0.046783
ACSL3	0.046512
PPIH	0.0461982
UQCR11	0.0460563
HDAC6	0.0456446
USP39	0.0449
SOS1	0.0448723
FERMT2	0.044549
NDUFAF4	0.0442304
RPS16	0.0440174
CAPN5	0.0435015
COL14A1	0.0432009
AP2S1	0.0423032
RPS27A	0.0419946
BACE1	0.0418961
UBA52	0.041495
FH	0.0414337
LEF1	0.0413891
TMEM126B	0.0413801
ADAM15	0.0410798
NDUFB8	0.0408689
CTSD	0.0407321
AMT	0.040256
FCGR1A	0.0397964
COL10A1	0.0395206
TUBB3	0.0393836
QPRT	0.0390921
U2AF1	0.0390813
COL18A1	0.0388797
SF1	0.0384872
LYN	0.0384251
GGA1	0.0383964
SF3B5	0.038168
HTRA1	0.0378746
PPIL1	0.0378615
A2M	0.0375742
PRPF6	0.0375421
NDUFA7	0.037497
NDUFAF1	0.037448
HSPD1	0.0373419
RASAL2	0.0373255
NEDD4L	0.0371388
SARS	0.0371156
MAP3K14	0.0369456
ATP6V1F	0.0367885
HEYL	0.0367877
TBL1XR1	0.036639
SARNP	0.0365628
NDUFC1	0.0364632
NMNAT3	0.0364259
HERPUD1	0.0363982
TRAF2	0.036397
SRC	0.0363581
PDE4B	0.0363036
MMP1	0.0362983
MIB1	0.0362637
IFNAR2	0.0361881
PPP2R5A	0.0361391
CAPN10	0.0360451
IDH3A	0.0359177
RUFY1	0.0358959
NDUFA8	0.0358709
PCGF2	0.0357277
NBL1	0.0357254
PSMB10	0.0357203
SRRM2	0.0356424
TUBB2A	0.0354325
FECH	0.0354169
NDUFA1	0.035355
TGIF1	0.0353001
DLD	0.0352863
HIST1H2BM	0.0352008
ATP6V1B2	0.0351865
COPS7A	0.0351297
MVD	0.035126
VPS26A	0.0351057
FN1	0.0350401
DGKH	0.0350219
MMP15	0.0350084
KALRN	0.0349694
ANTXR2	0.0349377
STX10	0.0349222
NDUFV2	0.0348637
CBR3	0.034829
RPL32	0.0348272
PRKCB	0.0347297
NOP58	0.0346711
SYNJ2	0.0346684
PLCE1	0.0346474
PRDX1	0.0346289
NDUFAF3	0.0345922
PI4K2A	0.0345589
CAPN1	0.0345403
ADAM17	0.0345011
IL2RA	0.0344982
ERCC3	0.0343707
MAN1A1	0.0343288
MFGE8	0.0343128
COX8A	0.0342454
TIMM50	0.0342412
RASA2	0.0342191
SH3GL1	0.0341648
NDUFS5	0.0341533
FBXW7	0.0340972
NDUFA9	0.0340274
MCCC2	0.0338489
DHFR	0.0338445
NDUFB4	0.0337512
G6PD	0.0336815
DLL4	0.0336685
EXOSC6	0.0336464
RAF1	0.0335792
STX2	0.0335204
HMGCR	0.0334725
MLH1	0.033472
ITGB4	0.0334641
PSMD3	0.0334456
SPPL2B	0.0334423
SMAD1	0.0334288
NDUFA10	0.0334004
PSMB6	0.0333583
HIST1H2BE	0.0331723
PSMA5	0.0331537
MCPH1	0.0331295
SORBS1	0.0331062
APH1B	0.0330891
NDUFB5	0.0330825
TFIP11	0.033079
PSMA1	0.0329733
DHODH	0.03296
COL6A3	0.0329378
EXOSC4	0.0329362
RBX1	0.0328453
NDUFV3	0.0328382
PSMA3	0.0328231
H3F3A	0.0327985
NDUFB7	0.0327934
MAML3	0.0327861
PRICKLE1	0.0327267
NDUFS6	0.0327231
DHRS9	0.0326975
CHSY3	0.0326359
CHPT1	0.0326008
HIST1H2BD	0.0325963
WASF3	0.0325941
RNF41	0.0325631
IDUA	0.0325355
THBS1	0.0325147
ATP5L	0.032505
TACC3	0.0324981
ULK3	0.0324921
ORC5	0.0324777
PSMC1	0.0324646
MAML1	0.0324532
EXOSC2	0.0324348
CTCF	0.0324199
WASF1	0.0323935
GIT1	0.0323512
SKP1	0.0323378
RBL1	0.0322978
NDUFS2	0.0322933
YBX1	0.0322806
SEMA7A	0.0322625
AKT1	0.0322392
PSEN1	0.0321813
SNRPC	0.0321427
HIST1H3B	0.0320927
SFRP2	0.032036
AXIN1	0.0320082
STAG2	0.0319791
FAH	0.0319515
NDUFS4	0.0319378
ATP5G1	0.0318839
HIST1H2BB	0.0318716
CST3	0.0318694
PLD1	0.0318464
UPRT	0.0318316
COL7A1	0.0318304
ADAM9	0.0318203
MAP3K1	0.0317992
SRP72	0.0317928
CREB1	0.031719
MMP2	0.0316831
CHEK2	0.0316753
IFIT2	0.0316388
HMGB1	0.0316083
FYN	0.0315827
NDUFS3	0.0315767
UBC	0.031527
EXOSC5	0.0315233
POLR2E	0.031506
HIST1H3F	0.0314724
RAC3	0.0314169
HIST1H2BI	0.0313776
NDUFS1	0.0313697
PHKA2	0.0313676
PRPF40A	0.0313558
LAMB3	0.0313392
HIST1H3A	0.0313241
ACYP1	0.0313097
CHCHD1	0.0312665
PSMB2	0.0312255
PIK3R2	0.0312248
HIST1H2BC	0.0311973
SP1	0.0311654
PTPRC	0.0311041
PSME1	0.0310613
PIK3CB	0.0310598
HIST1H4E	0.0310498
ATP11B	0.0310434
GATM	0.0310414
COQ2	0.0310289
KDM6A	0.0310052
PSMD12	0.0309636
ST3GAL4	0.0309551
PSMD8	0.0309368
MAPK8	0.0308987
SF3A2	0.0308964
RAD23B	0.0308601
GSN	0.0308491
POLR2G	0.0307894
INPPL1	0.0307319
PPP2R5E	0.0307203
MCM2	0.0306548
RPS20	0.0306125
CARD8	0.0305686
EGFR	0.0305633
FURIN	0.0305613
RPS11	0.0305437
TJP1	0.0304818
DCP2	0.0304609
POLD4	0.0304364
SF3B2	0.0304361
POLK	0.0304337
SF3A3	0.0304279
PLCH1	0.0304069
CFL2	0.0304054
ILK	0.0303703
TNFRSF10B	0.0303357
EIF3H	0.0302552
HIST1H3C	0.0302517
PSMD7	0.0302116
MAPK3	0.0301841
HIST1H2AJ	0.030171
LIMK1	0.0301192
NFKB1	0.0301139
CTSB	0.0300986
PIK3R5	0.0300858
PPP2R5B	0.0300099
H3F3B	0.0299982
TNFRSF10A	0.0299326
SRSF10	0.0298819
MMP14	0.0298678
SMNDC1	0.029816
PHC2	0.0297932
SNRPG	0.0297742
NUP155	0.029701
EIF4E2	0.0296634
AHCYL2	0.0296629
PCBP1	0.029638
ASAP2	0.0296298
MAPK11	0.0296182
TBL1X	0.0295725
PLXNC1	0.0295614
ITGAV	0.0295598
SRSF9	0.0295353
IKBKB	0.0295113
MRPL42	0.0295063
POLR1A	0.0295
HIST1H4C	0.0294392
DUSP5	0.0294202
PSMD4	0.0294196
NDUFS7	0.0293692
LEMD3	0.029357
RPS28	0.0293223
SUPT16H	0.0293211
GCSH	0.0293014
CTPS2	0.0292901
TEAD3	0.0292897
YWHAE	0.0292523
ASNS	0.0292315
HIST1H4L	0.0292215
ACOX1	0.0291881
OAZ1	0.0291591
EHMT1	0.0291497
SLC27A2	0.0291429
HIST1H3D	0.0291397
COL6A2	0.0290864
RPS8	0.0290444
GABARAPL1	0.0290415
H2AFV	0.0290313
ATF4	0.0290276
TLR3	0.0290121
ITGB3	0.0290034
TREM2	0.0289566
CASP7	0.0289555
SNRPB2	0.0289427
ANTXR1	0.028939
NLRP3	0.0289337
MTHFD1	0.0289021
DNMT3A	0.0288765
AP4S1	0.0288759
UBE2N	0.0288562
PSMB1	0.0288519
SSRP1	0.0288448
MAPK9	0.0288373
FGD2	0.0287988
NUDT15	0.0287736
APH1A	0.0287686
PRDX3	0.0287597
UBB	0.0287333
NDUFV1	0.0287251
NUDT19	0.0287194
PSME2	0.0287183
NFKB2	0.0287013
GM2A	0.0286934
MECOM	0.0286081
PSMD13	0.0285248
HIST1H2BL	0.028523
ULK1	0.028504
DECR2	0.0284955
TJP2	0.0284934
PRPF3	0.028493
PLXNA2	0.0284876
PPP2R5C	0.0284578
MITF	0.0284493
NUP188	0.0284198
PRDX5	0.0283862
TMEM55B	0.0283594
CD247	0.0282766
TLR4	0.0282735
COL4A3	0.0282657
MAPK13	0.028256
CR1	0.0282503
C1GALT1	0.0282131
SF3B1	0.0282029
PSME4	0.0281819
LIAS	0.0281684
TCF7	0.0281638
PARP1	0.0281383
HRAS	0.0281168
TGFB3	0.0281104
STX17	0.0280689
PDPK1	0.0280384
SNRNP70	0.0280381
NUDT21	0.0280367
CACNA1D	0.0280158
SNX6	0.028015
B2M	0.0280038
ALDH1B1	0.0279946
KCNQ1	0.0279742
TCEB2	0.0279721
NUP43	0.0279563
DUSP10	0.0279323
AKT2	0.027925
PRDX6	0.0279207
PRKCA	0.0279206
GNG5	0.027915
SRRM1	0.0279133
RPS6KB2	0.0278997
SMURF2	0.0278742
BRAF	0.0278683
PIK3C2A	0.0278356
ANAPC16	0.0278319
VTI1A	0.0278279
LCK	0.0278128
MME	0.0278061
RAB1A	0.0277385
NUDT1	0.0277336
JAK1	0.0277003
RHOA	0.0276764
VPS25	0.0276661
ECHS1	0.0276611
NUP98	0.0276541
POLR1D	0.0276525
RPS6KA1	0.0276205
ITGB5	0.0276164
TRAPPC4	0.0276132
ATP11A	0.0275834
SMURF1	0.0275829
CDH1	0.0275536
ATP1B1	0.0275499
PABPN1	0.0275441
HIST1H2BF	0.0275419
RPL15	0.0275406
ANAPC5	0.0275401
FOXO4	0.0275372
RFC3	0.0275312
XRCC1	0.027527
PIP4K2B	0.0275073
DBF4	0.0275039
DNM1	0.0274861
G0S2	0.0274846
PCF11	0.027471
DNAJC3	0.0274443
ACTG1	0.0274348
ATP6V1H	0.0274331
ALG14	0.0274313
GLO1	0.0274047
CDC26	0.0273486
COL4A2	0.0273403
TAF3	0.0273327
SLU7	0.0273243
PTGES3	0.027311
CDC16	0.0272803
AP2M1	0.0272765
VANGL2	0.0272731
CARD6	0.0272693
NDUFB10	0.0272533
HIST1H2BH	0.027207
PPP2R1A	0.0271831
NUBPL	0.0271735
PLRG1	0.0271715
NOX4	0.0271679
RPL31	0.0271634
RPS6	0.0271556
ADCY9	0.0271549
HADHA	0.0270921
POLR3D	0.0270863
CHST12	0.0270484
RBM8A	0.0270435
FBXO5	0.0270373
CCNA2	0.0270357
PRPF31	0.0270309
RPS13	0.0270292
SMPD2	0.0270206
RASA3	0.0270198
TGFB1	0.0270058
SGPL1	0.0270055
TLR7	0.0269932
RPS2	0.0269801
RGS3	0.0269781
PSMD5	0.026973
SGMS1	0.0269646
RFC5	0.0269611
C5AR1	0.0269414
ICAM1	0.0269204
KCNQ5	0.0268763
MDH2	0.0268647
STX5	0.0268485
KCNJ13	0.0268389
PAK2	0.0268271
GNA11	0.0268251
GSK3B	0.0268238
SEH1L	0.0267867
GINS2	0.0267853
CUL1	0.0267585
CHST15	0.0267568
ACSS1	0.0267256
SRSF3	0.0267255
RFC1	0.026718
RPS12	0.0267167
MDM2	0.0267094
ECHDC1	0.0267075
SOD3	0.0267058
IRF7	0.0266976
RELA	0.0266673
ZNF2	0.0266622
PIK3C3	0.0266581
PLXNB2	0.0266562
ITGB1	0.0266391
CCND2	0.0265957
DNASE2	0.0265905
ITGA5	0.0265887
AP1S1	0.0265869
TIMM10	0.0265838
UNC5B	0.0265748
PPARA	0.0265577
SLIT2	0.0265451
COL17A1	0.0265372
PPP2R5D	0.0265233
PSMF1	0.0265108
TRAF3	0.0265072
PPIE	0.0265029
CFI	0.0264985
HIST1H3H	0.026484
TXN	0.026455
HLA-DQA1	0.0263988
RPL10	0.0263858
CACNA1C	0.0263644
NUP85	0.0263418
NR1D2	0.0263383
RPL10A	0.0263381
MRPS14	0.0263341
TXN2	0.0263273
ITGAL	0.0263252
PTPN6	0.0263064
RPL19	0.026299
LAMA2	0.0262828
NUP133	0.0262804
NXT1	0.0262537
TXNRD2	0.0262382
TPRKB	0.0262367
RPL12	0.0262275
IL6R	0.0262244
SIAH1	0.0262177
NDUFC2	0.0261988
IL4R	0.0261899
FBP1	0.0261892
DVL3	0.0261846
ECI1	0.0261825
NDUFB11	0.0261786
IGF1	0.0261727
ZMAT5	0.0261612
SMARCD3	0.026159
POLR2K	0.0261553
CASP1	0.0261539
POLR2D	0.0261475
U2AF1L4	0.0261443
CHST11	0.0261443
COPS5	0.0261306
TK1	0.0261305
SYVN1	0.026129
AP4M1	0.0261021
ANAPC10	0.0260996
CHPF	0.026099
WWC1	0.0260923
MYD88	0.0260872
CEP57	0.0260851
TRMT61A	0.026083
TMEM189-UBE2V1	0.0260792
E2F1	0.0260424
KAT5	0.0260417
BCL2	0.0259757
C1S	0.0259728
AP1S2	0.0259657
NRP1	0.0259613
AP4B1	0.0259607
CDC37	0.0259565
ITGA11	0.0259541
RPS19	0.0259533
BAP1	0.0259468
APAF1	0.0259318
WNT7B	0.025929
PSMB5	0.0259247
DVL2	0.0259093
PFKFB4	0.0259067
GTF2E1	0.0259014
SIN3A	0.0258998
RPL27	0.0258981
HMGCS1	0.0258942
ERG	0.025892
MERTK	0.0258868
SUFU	0.0258842
ALDH9A1	0.0258792
U2AF2	0.0258767
WDR43	0.0258605
HLA-A	0.0258475
ACADM	0.0258198
ATP6V0A1	0.0258169
FOPNL	0.0258132
LDHB	0.02581
NFATC4	0.0257924
NFKBIB	0.0257864
UBE2L6	0.0257841
NUP205	0.0257808
C1QC	0.0257601
RPL23	0.0257559
HIST1H2BN	0.0257535
COL21A1	0.025749
BACH2	0.0257477
ANAPC7	0.0257466
SLC47A1	0.025746
SPTLC2	0.0257289
ARHGAP28	0.0257276
ANAPC4	0.0257119
STX8	0.0257115
PEX19	0.0257112
CCND1	0.0257043
WBP11	0.0256979
LAMA4	0.0256952
ZNF792	0.0256949
CCL4	0.0256931
SLC6A14	0.0256879
FCGR3A	0.0256867
MGP	0.0256864
LRFN4	0.0256835
SRSF6	0.0256825
POLR3C	0.0256776
ICOSLG	0.0256754
SHROOM3	0.0256715
MPP3	0.0256682
ATP6V0B	0.0256627
SNORA71C	0.0256625
ADH5	0.0256585
IKZF4	0.0256582
NSUN2	0.0256571
C5orf28	0.0256563
PSMC6	0.0256559
TSPAN14	0.0256544
TBC1D9	0.0256543
EMP3	0.0256519
OS9	0.0256512
KIF2C	0.0256492
EIF3E	0.0256483
XRCC6BP1	0.0256473
NUPL2	0.0256446
KIAA0895L	0.0256425
C2orf44	0.0256366
RNF166	0.0256358
VAMP3	0.0256323
ING3	0.0256313
TMEM54	0.0256301
ASAH2B	0.0256297
ANO6	0.0256262
TTC31	0.0256224
MAGEH1	0.0256181
SREK1IP1	0.0256171
UBA2	0.0256163
SIRT2	0.0256156
PLA2G7	0.0256145
CHD8	0.0256115
GPR174	0.0256079
UBE2D3	0.0256069
DOCK6	0.0256058
PRKAB2	0.0256042
PDP1	0.0256025
ICT1	0.025602
LRRFIP1	0.0255934
ARMCX5-GPRASP2	0.025593
FAM20C	0.0255917
UBE2G1	0.02559
RSPH3	0.0255886
RAB40C	0.0255877
VAPB	0.0255867
AKR1E2	0.0255859
CEBPB	0.0255847
BFAR	0.0255828
TSPAN13	0.0255793
PDE4A	0.0255778
RSAD2	0.0255765
HDAC10	0.025575
PIGM	0.0255705
TMEM59	0.0255669
THSD1	0.0255668
TAX1BP3	0.0255668
COX19	0.0255637
PC	0.0255627
ZBTB1	0.0255618
RNASEH2C	0.0255585
ZADH2	0.0255574
TMEM8B	0.0255568
PRELID1	0.0255539
FAM120B	0.0255513
JMJD4	0.0255495
RHOJ	0.0255478
RPL36	0.025547
STT3B	0.0255431
APPL2	0.025542
DDX46	0.0255413
NOL6	0.0255403
PFAS	0.0255401
KIAA1244	0.0255391
FAM168B	0.0255379
SDCBP	0.0255376
CKAP5	0.0255345
EFCAB4A	0.025534
NEMF	0.0255335
OSBP	0.0255315
C3orf33	0.0255312
KCNN4	0.0255307
C15orf48	0.0255261
CA12	0.0255244
ADAMTS2	0.0255228
SLC25A46	0.0255221
TERF2	0.025522
GIPC1	0.0255211
SNHG10	0.0255211
FBXW4	0.0255192
ZBTB48	0.0255191
AKR7A2	0.0255189
PLEKHG3	0.0255184
RAVER2	0.0255179
TRAPPC8	0.0255173
PRKAG1	0.0255166
UBQLN4	0.0255162
BAZ2B	0.025514
ANAPC1	0.0255137
SERINC1	0.0255128
SLC12A9	0.0255112
TSC22D1	0.0255096
RPL4	0.0255091
SLC34A2	0.025506
SFTPC	0.0255054
KDM5D	0.0255047
LIPH	0.0255038
HAUS1	0.0255024
RPAP3	0.025502
TMEM119	0.0255019
LOC100131691	0.0255011
LDB2	0.0255008
PLEKHB1	0.0255007
OCIAD2	0.0255003
TRMT2B	0.0254991
TMEM140	0.0254965
RGL4	0.0254956
HIRIP3	0.0254955
NEK1	0.025495
AMOTL1	0.0254949
SENP3-EIF4A1	0.0254936
CCT8	0.0254922
MAGED2	0.025492
RASL12	0.025492
ABTB2	0.0254905
RASSF9	0.0254898
RBM28	0.0254879
ANKRD50	0.0254874
SLC2A8	0.0254858
GRHPR	0.0254852
CROCCP2	0.0254832
ZDHHC21	0.0254817
USP37	0.0254813
KLHL36	0.0254812
AMOTL2	0.0254786
TMEM39B	0.0254777
CRY2	0.0254773
AGPAT2	0.0254759
FCF1	0.0254757
PCDH1	0.0254756
ZNF593	0.0254752
DUSP14	0.0254751
FBRS	0.0254745
DERA	0.0254717
PHGDH	0.0254712
AHNAK2	0.0254712
ZMYM3	0.0254706
SOS2	0.0254706
KRT16P2	0.0254705
ZNF844	0.0254698
DDX11	0.0254693
PTPMT1	0.0254689
INTS2	0.0254665
BIN2	0.0254661
SEC31B	0.0254642
ANKFY1	0.0254639
KRBA2	0.0254639
NACC1	0.0254622
DOCK11	0.0254599
RRN3P2	0.0254592
FAM96B	0.025459
TGFBI	0.0254568
PLEKHG1	0.0254567
POT1	0.0254558
KCNS3	0.0254556
TACC2	0.0254545
TCEA2	0.0254536
SASS6	0.0254535
RNF185	0.0254533
B4GALT5	0.0254525
C11orf49	0.025452
LRP11	0.0254516
PTPRF	0.025451
SLC1A3	0.0254508
FAM91A1	0.0254507
FAM46C	0.0254506
DEF8	0.0254506
TAF6	0.0254503
C17orf62	0.0254496
MAP3K6	0.0254492
CD52	0.025449
NAT9	0.0254489
KIAA0825	0.0254488
YEATS4	0.0254478
CRCP	0.0254469
ZFHX3	0.025445
FAM114A1	0.0254438
MIER2	0.025443
USP40	0.0254427
BTN3A3	0.0254423
AMMECR1	0.0254413
AVIL	0.0254394
ADIPOR1	0.0254378
ATXN7	0.0254376
AASDHPPT	0.0254376
THNSL1	0.0254366
FBXO8	0.0254359
CCDC86	0.0254354
DOK2	0.0254342
S100A8	0.0254327
CCDC120	0.0254327
IL27RA	0.0254326
FAM13A	0.0254322
BRD7	0.0254317
SLC25A44	0.0254316
C10orf128	0.025431
CDKN2B	0.0254307
YES1	0.0254304
ZBTB42	0.0254301
PKIA	0.02543
ITM2A	0.0254298
DNAJA4	0.0254295
MFSD7	0.0254292
PAFAH1B3	0.025427
BACH1	0.0254267
PKP3	0.0254261
SBNO2	0.0254254
PGAP3	0.0254249
FAM86DP	0.0254247
C1orf27	0.0254246
KDELC2	0.0254239
FAM60A	0.0254239
E2F3	0.0254227
SLC46A3	0.0254218
TMEM2	0.0254217
OSGEPL1	0.0254212
C16orf72	0.0254198
NCDN	0.0254196
FGFRL1	0.025418
N4BP2	0.0254178
TOR1AIP1	0.025417
TAF7	0.025417
TECPR1	0.0254166
VWA5A	0.0254164
WDR36	0.0254164
TIPRL	0.0254155
RP9	0.0254153
FCER1G	0.0254151
BMP3	0.0254146
CSTF2T	0.025414
EDEM1	0.0254139
JAG2	0.0254133
PHF2	0.0254133
PRPF4B	0.025413
USP3	0.0254126
CTDP1	0.0254125
ENTPD7	0.0254122
RNF115	0.0254114
CNNM3	0.0254108
SOCS7	0.0254094
ASB3	0.0254093
PHIP	0.025409
PNRC1	0.0254085
SLC7A7	0.0254083
HARS2	0.0254081
DEAF1	0.0254079
HIC1	0.0254071
C1QTNF6	0.025406
METTL17	0.025406
C17orf85	0.0254056
RAB3IP	0.0254054
CD68	0.0254049
CCDC138	0.0254045
SLC12A7	0.0254035
TRPV2	0.0254033
CDC42EP2	0.0254032
NCOA2	0.0254026
TRMT6	0.0254012
SCML1	0.0254009
FTL	0.0254005
NFAT5	0.0253998
COQ4	0.0253984
SORBS2	0.0253983
SLC4A4	0.0253983
ZBTB10	0.0253964
HUWE1	0.0253963
ETS2	0.0253962
EPHA1	0.0253941
SEPHS2	0.0253939
RNF38	0.0253935
GPD1L	0.0253926
PASK	0.0253923
RHBDF2	0.0253921
YWHAQ	0.0253902
IFT20	0.0253901
GOLGA1	0.0253899
KLHL24	0.0253898
RRS1	0.0253897
ADAMTS12	0.0253895
LARP1	0.0253892
LACTB2	0.0253878
MEIS3P1	0.0253873
MBTD1	0.0253871
ISLR	0.0253863
NT5DC3	0.0253857
CLSTN1	0.0253848
COL27A1	0.0253843
SPIN3	0.0253841
WDR59	0.025384
HRSP12	0.0253827
ARL2	0.0253824
TCEANC2	0.0253824
DNAJC18	0.025382
PCIF1	0.0253818
TIGD7	0.0253817
MEAF6	0.0253813
FEZ2	0.0253809
OSTF1	0.0253809
PPP2R2D	0.0253788
ALMS1	0.0253787
SDHAP2	0.0253785
CRTC3	0.025378
GFER	0.0253773
SLC29A3	0.0253771
ATP6V1D	0.025377
LOC100130987	0.0253769
CPNE2	0.0253758
TIFA	0.0253757
PIGL	0.0253752
MRVI1	0.0253741
RPF2	0.0253736
KIAA0930	0.0253734
CRYGS	0.0253733
IKBIP	0.0253718
PGRMC1	0.025371
LSM14A	0.0253706
USP38	0.0253703
XAF1	0.0253695
PRRG1	0.0253683
TP53I13	0.025368
PSMG3	0.0253678
CNP	0.0253676
FMNL2	0.0253669
TXNIP	0.0253661
FAM172A	0.025366
DDX18	0.0253658
ANKRD26	0.0253646
PIGB	0.0253645
PAPSS1	0.0253645
B4GALNT3	0.0253643
RRP36	0.0253642
C11orf48	0.025364
GMNN	0.0253639
KCNA3	0.0253637
GMFB	0.0253636
ACP6	0.0253634
PLEKHM1	0.0253633
FKBP7	0.0253633
BCL7A	0.0253633
TSPAN15	0.025363
P2RY10	0.025363
DYX1C1-CCPG1	0.0253628
STON1	0.0253627
KCTD20	0.0253616
COPE	0.0253615
MAP2	0.0253611
LUZP1	0.025361
FRMD8	0.0253609
EPPK1	0.0253603
TRIM59	0.0253601
PEAK1	0.0253601
DUS1L	0.0253595
LDOC1L	0.0253594
DONSON	0.0253589
LARS2	0.0253584
RBMS2	0.0253584
LNPEP	0.0253576
RNF169	0.0253573
FAHD2B	0.0253571
PARN	0.0253564
LYSMD2	0.0253562
POU2AF1	0.0253558
ARSB	0.0253556
KCTD1	0.0253556
C11orf63	0.0253545
PHRF1	0.0253544
ACSS2	0.0253533
DCTN1	0.0253523
EPM2AIP1	0.025352
DYNLT1	0.0253518
ARL6IP6	0.0253516
C12orf61	0.0253515
KLF9	0.0253514
TIGD6	0.025351
MANEA	0.0253509
TMEM14A	0.0253508
SGCB	0.0253507
DPCD	0.0253494
KLHL8	0.0253492
UBR2	0.0253491
HTATIP2	0.0253489
MZB1	0.0253488
ANKRD10	0.0253485
LUC7L3	0.0253479
SLC22A4	0.0253479
UCP2	0.0253479
GMIP	0.0253466
EFR3A	0.0253464
MEIS2	0.0253459
EID1	0.0253456
ALDH7A1	0.0253446
RNF138P1	0.0253445
C1orf112	0.0253432
PXDN	0.0253431
NDUFB3	0.025343
C18orf8	0.0253426
CPZ	0.0253425
ABCC6	0.0253417
CCT6A	0.0253417
PNPO	0.0253412
ABCA13	0.0253409
AKAP1	0.02534
PLIN2	0.0253387
GPBP1	0.0253384
TMEM45B	0.0253372
QSER1	0.0253371
ARHGAP42	0.0253367
CAB39L	0.0253365
OXR1	0.0253358
ABCA6	0.0253355
WDR88	0.0253353
TMEM222	0.0253352
ARIH1	0.0253346
ST20-MTHFS	0.0253345
LOC550643	0.0253339
SYTL4	0.0253332
CCDC146	0.0253327
CASP2	0.0253326
KCNIP4	0.0253321
ATXN7L3	0.0253316
IQCH	0.0253306
SPHK1	0.0253305
CTNNBL1	0.0253302
PRKCH	0.0253299
NFE2L2	0.0253288
PTER	0.0253243
TRPC6	0.0253243
PPP4R1L	0.0253241
DCUN1D1	0.025324
PAQR3	0.0253232
POMT1	0.025323
GRINA	0.0253226
FAM110C	0.0253225
METTL4	0.025322
FAF1	0.0253211
CLYBL	0.025321
SRGAP2	0.0253205
GABPB1	0.0253204
SLFN12L	0.0253196
TMCO3	0.0253194
EPB41L4A	0.0253193
SUGP2	0.0253186
TTC7B	0.0253171
ASF1A	0.0253171
LOC150776	0.0253164
UBN1	0.0253164
NAA10	0.025316
LOC652276	0.0253159
FAM103A1	0.0253144
PCDH18	0.0253142
TBC1D7	0.0253139
ZFAND6	0.0253135
MAPRE1	0.025313
HECTD3	0.0253128
ZSCAN22	0.0253111
C2orf42	0.02531
CCDC24	0.0253099
PRICKLE4	0.0253097
BCL2L12	0.0253096
MTERFD3	0.0253096
ZNF630	0.0253092
UST	0.0253092
LRCH4	0.0253076
MMP28	0.0253074
RHOT2	0.0253069
TCEAL3	0.0253068
ILDR1	0.0253067
PLK4	0.0253065
ZC3H7B	0.0253065
C1orf52	0.0253065
LYPLAL1	0.025306
LILRB3	0.025306
GPRASP1	0.0253053
BLCAP	0.0253038
SIN3B	0.0253035
UNK	0.0253034
DNASE1L1	0.0253032
PNO1	0.0253029
DNAJC5	0.0253024
FRY	0.0253023
MTDH	0.025302
BAHD1	0.0253017
UBLCP1	0.0253013
DBNL	0.0253012
SLC12A4	0.0253007
SACS	0.0252999
MUC15	0.0252996
GIMAP5	0.0252993
SLTM	0.025299
CISD3	0.0252979
GPRC5B	0.0252979
LRG1	0.0252971
PIK3R4	0.025297
ZNF438	0.0252967
PPM1F	0.0252959
STK32A	0.0252952
BTBD6	0.0252951
PALM2-AKAP2	0.0252951
KLHDC1	0.0252947
RIF1	0.0252946
ETFDH	0.0252937
USP11	0.0252927
FOXJ1	0.0252924
CIZ1	0.0252916
APOC1	0.0252911
EIF1AY	0.0252908
APOBEC3G	0.0252901
MFAP4	0.02529
ANKRD23	0.0252895
ZC3H14	0.0252894
SEL1L3	0.0252891
C16orf80	0.0252878
RGS1	0.0252869
MID1IP1	0.0252869
TMEM186	0.0252868
ANXA4	0.0252866
PATL1	0.0252866
RSU1	0.0252863
PIK3CA	0.0252862
ARMC9	0.0252854
C12orf43	0.0252852
TSPAN4	0.0252851
UBE3A	0.0252851
MPHOSPH8	0.025285
UTP11L	0.0252848
PTPRA	0.0252844
TIMP2	0.0252844
ZNF879	0.0252838
SLC2A1	0.0252834
KIAA1841	0.0252831
PAQR7	0.025283
PSENEN	0.0252818
BCL2L2	0.0252816
TMEM106B	0.0252813
STRA13	0.0252807
NISCH	0.0252789
UTP15	0.0252786
TMEM128	0.0252782
GSDMD	0.0252777
C3orf38	0.0252773
RCBTB2	0.0252762
ZNF580	0.025276
RHBDD2	0.0252758
MBNL3	0.0252756
CTDSP2	0.0252754
RPGR	0.0252733
HIC2	0.0252732
ANKRD30BL	0.0252725
FAM161B	0.0252723
CCDC85C	0.0252714
LOC100130950	0.0252711
IER3IP1	0.025271
GOSR1	0.0252706
ZNF219	0.0252701
KCNK5	0.0252699
TMED1	0.0252699
VRK1	0.0252695
ZNF284	0.0252695
SUCLG1	0.025269
CCDC106	0.0252681
LANCL1	0.0252678
SS18	0.0252674
NDC80	0.0252673
LEPREL2	0.0252668
PANK1	0.0252661
PDP2	0.0252661
C14orf142	0.0252659
ORMDL1	0.0252658
LGMN	0.0252653
MSLN	0.025264
HNRNPUL1	0.0252639
SECTM1	0.0252629
CORO2A	0.0252624
RBFA	0.025262
ZCCHC7	0.0252601
ZSCAN12	0.02526
UBE2S	0.0252595
VASP	0.0252591
SRPK2	0.0252587
DAAM1	0.0252583
CIR1	0.0252581
CHFR	0.0252568
MUS81	0.0252567
OLA1	0.0252566
CRY1	0.0252566
C17orf49	0.0252554
LAPTM4A	0.025254
SLC45A3	0.0252536
TMEM80	0.0252528
RTKN	0.0252519
ANKRD9	0.0252518
ANXA11	0.025251
CBFA2T2	0.0252506
SLC25A25	0.0252506
C1orf115	0.02525
HERC2P9	0.0252495
GIMAP1	0.0252492
FABP5	0.0252486
OTUD3	0.025248
ZFPL1	0.0252474
CXorf21	0.0252472
LRCH2	0.0252472
NBEA	0.0252463
POLQ	0.0252458
EEPD1	0.0252458
LLGL1	0.0252455
DNAJA1	0.0252455
TRAF3IP2	0.0252453
CENPBD1	0.0252444
DDIT4	0.0252442
MFSD6	0.0252442
SEMA3B	0.0252432
TNS1	0.025243
CTSH	0.0252428
DCHS1	0.0252421
LUC7L	0.025242
ANKRD13C	0.0252417
ASB7	0.0252417
RNFT1	0.0252416
NHSL2	0.0252414
SPCS2	0.0252414
MDM1	0.0252383
SLC2A4RG	0.0252363
ZCCHC14	0.0252363
RBM41	0.0252361
PPIF	0.0252361
PRSS22	0.0252353
DCUN1D5	0.0252349
GCAT	0.0252348
CASC3	0.0252342
CHRDL1	0.025234
TMEM108	0.0252337
PABPC1	0.0252334
KIAA1107	0.0252332
ZNF609	0.025233
NCAPD3	0.0252319
UGT8	0.0252307
SPRY4	0.0252302
ETV3	0.0252302
CAB39	0.0252296
TAGLN2	0.0252294
ANXA9	0.0252293
ESF1	0.0252291
DYRK1A	0.0252283
PRRG2	0.025228
IPO4	0.025228
SHANK3	0.0252279
MMRN2	0.0252269
INADL	0.0252263
GLB1L2	0.0252256
PCSK7	0.0252248
NLRC3	0.0252248
C7orf49	0.0252243
OPTN	0.025224
MB21D2	0.0252235
ATN1	0.0252214
SLPI	0.0252209
TIPARP	0.0252209
BCCIP	0.0252208
BZW2	0.0252204
ATP6V0D1	0.0252202
RAB17	0.0252199
NAPEPLD	0.0252184
LRRC23	0.0252171
NCKAP1	0.0252168
ZNF48	0.0252167
TAF10	0.0252163
TUBGCP2	0.025216
NUSAP1	0.0252153
MTFR1	0.0252149
RANBP17	0.0252144
GCA	0.0252141
NAA30	0.0252135
SUSD1	0.0252135
EXD3	0.0252129
SLC25A40	0.0252123
ACSF3	0.0252121
LTBP3	0.0252121
SMYD2	0.0252119
MFHAS1	0.0252117
FNBP1L	0.0252105
STEAP4	0.0252105
LOC440300	0.0252104
RPLP0	0.0252101
ZNF182	0.0252099
DNAJB14	0.0252097
DENND2D	0.0252087
SP140L	0.0252081
CCNY	0.0252071
CPVL	0.025207
NEB	0.0252068
ADPRH	0.0252065
MCM9	0.0252064
AKT3	0.0252064
PACRGL	0.0252058
CUX1	0.0252057
PPP4R1	0.0252056
ATF5	0.0252055
LCLAT1	0.0252053
TCEAL1	0.0252047
ANGPTL1	0.0252045
FAM20B	0.0252042
FBXO44	0.0252033
CCDC51	0.0252031
CCDC22	0.0252031
ZBTB7C	0.0252031
MBP	0.0252026
ROBO4	0.0252018
PITPNB	0.0252015
OXCT1	0.0252011
HPCAL1	0.0252009
TOR1B	0.0252009
CD80	0.0252008
GLIS2	0.0252
CANT1	0.0252
INTS1	0.0251999
ZSCAN29	0.0251998
SAP30	0.0251994
IFT172	0.0251994
IPP	0.025199
CCDC102B	0.0251979
SLC25A28	0.0251977
KLHDC3	0.0251974
CCDC124	0.0251974
APEX2	0.0251972
ROMO1	0.0251971
TMEM98	0.0251967
PARP15	0.0251966
AGTPBP1	0.0251963
TTLL4	0.0251962
MRTO4	0.0251958
MYCBP	0.0251926
PTCD2	0.0251924
HMHA1	0.0251914
C3orf52	0.0251907
ZNF865	0.0251904
FSIP2	0.0251904
PURA	0.0251902
PTCH2	0.0251893
GOT2	0.0251893
PMPCB	0.025189
PMS2P4	0.0251889
DNAJC14	0.0251884
PRMT3	0.0251872
ELL	0.0251871
ELOF1	0.0251871
CENPV	0.025187
JAK3	0.0251868
DCUN1D3	0.0251868
MARK2	0.0251865
NCAPG	0.0251856
FNIP2	0.0251855
EPSTI1	0.0251851
SNHG1	0.0251851
CASS4	0.0251844
PHYHD1	0.0251842
TMEM51	0.0251834
TBC1D12	0.0251821
KRTCAP3	0.0251819
TNFRSF21	0.0251815
TIGD5	0.0251807
STK39	0.0251807
MYH14	0.0251807
JPH1	0.0251804
ANLN	0.0251802
FGR	0.0251794
HIATL2	0.0251793
FBXO45	0.0251793
SLC39A10	0.0251789
PTDSS2	0.0251787
NETO2	0.0251786
MAP9	0.0251776
CA11	0.0251775
KLHL9	0.0251773
IFNAR1	0.025177
SLC30A9	0.0251769
SIX5	0.0251769
NOP2	0.0251757
H19	0.0251755
LEPREL4	0.0251745
TSSC4	0.0251741
NFX1	0.0251736
DLEU7	0.0251733
VPS13B	0.0251721
ACOT13	0.025172
RAPGEFL1	0.0251718
ZNF503	0.0251717
ATXN2	0.0251714
WDR78	0.0251713
PRRC1	0.0251703
CABLES2	0.0251702
NUMBL	0.0251698
CYB5D2	0.025169
HSD17B4	0.0251687
ST6GALNAC4	0.0251684
SLC38A2	0.0251683
C9orf156	0.0251679
ASPH	0.0251677
LPCAT1	0.0251665
UBXN1	0.0251664
OXSR1	0.0251648
C12orf45	0.0251646
TMEM9B	0.0251641
EIF3D	0.0251641
ZCCHC24	0.0251637
ASNSD1	0.0251637
C1orf122	0.025163
CXorf40A	0.0251625
NDST2	0.0251613
PTPN9	0.0251613
HIST4H4	0.0251611
GRIK1	0.0251609
MAP3K3	0.0251609
FAM89B	0.0251607
NAA20	0.0251602
CHD7	0.0251599
AFG3L1P	0.0251598
ZNF341	0.0251594
DISP1	0.0251591
TCEB1	0.0251589
UHRF1	0.0251588
RPL39	0.0251582
FARS2	0.025158
CD28	0.0251579
SCAF11	0.0251578
SDCCAG3	0.0251575
TMEM39A	0.0251572
CPE	0.0251567
PVRL4	0.0251564
SAFB2	0.0251555
ZNF304	0.0251543
BOLA1	0.0251543
ZNF654	0.025153
CCDC85B	0.0251514
PLS3	0.0251511
TMEM110-MUSTN1	0.0251507
FKBP3	0.0251496
CENPJ	0.0251488
PPAP2B	0.0251481
EPHB3	0.0251475
SCARNA7	0.0251475
FAM115C	0.0251471
NEAT1	0.0251471
2023-03-06	0.0251468
USP49	0.0251452
PMS2P5	0.0251452
HIST1H2BG	0.0251445
RBM15	0.0251439
SERINC3	0.0251439
GLRX5	0.0251432
SNX10	0.025143
MYL9	0.0251429
RCAN3	0.0251428
MVK	0.0251427
ABCE1	0.0251427
CLIC5	0.02514
PUS1	0.0251398
SERF2	0.0251386
SPOPL	0.0251381
ASCC3	0.0251381
APOL3	0.025138
RNF214	0.0251372
TLK2	0.0251372
LOC285074	0.0251369
CHMP2B	0.0251364
CPA3	0.0251358
CMC1	0.025135
C21orf59	0.025135
AZGP1	0.0251348
M6PR	0.0251347
UBE2E2	0.0251347
MOCOS	0.0251339
MEX3C	0.0251338
RREB1	0.025133
TXNDC15	0.0251327
FKBP5	0.0251322
POC5	0.0251309
DNAJC1	0.0251305
GPR157	0.0251299
PRH2	0.0251296
ZNF146	0.0251295
DNMBP	0.025129
AFG3L2	0.0251288
PITHD1	0.0251287
ST6GALNAC1	0.0251287
ULK4	0.0251284
CHI3L2	0.0251282
DAAM2	0.0251277
ANKRD29	0.0251275
SPNS2	0.0251274
F2RL1	0.0251261
SPATS2L	0.0251257
TM9SF4	0.0251243
PITPNM2	0.0251239
DCLK2	0.0251237
CXCR6	0.0251226
EVPL	0.0251214
EFS	0.0251202
TRAF4	0.02512
TSC1	0.0251199
FGL2	0.0251198
CWC22	0.0251197
YTHDC2	0.0251196
ARMC5	0.0251195
NFE2L3	0.0251192
THAP5	0.0251181
ATF7IP	0.025118
ZSCAN18	0.0251167
ASCC2	0.0251161
CENPQ	0.0251159
PLCB2	0.0251154
AGTRAP	0.0251154
DDX28	0.0251151
LMO4	0.0251149
ZNF204P	0.0251147
TGFBRAP1	0.0251147
RFXANK	0.0251147
CACNA2D2	0.0251147
RECQL5	0.0251146
CXorf23	0.0251142
BTN3A2	0.0251139
CHCHD3	0.0251134
C19orf54	0.0251125
ZNF271	0.0251123
TMEM14C	0.0251122
NOL8	0.025112
DPH2	0.0251119
VILL	0.0251112
SLA	0.0251105
ITGB2	0.0251103
DPY19L1P1	0.0251091
ZFYVE19	0.0251088
SNX8	0.0251087
C19orf47	0.0251087
BRAP	0.0251087
IFT57	0.0251085
TRIM3	0.025106
ZBTB41	0.025105
TPX2	0.0251049
CLEC2D	0.025104
SLC25A16	0.0251038
COL5A2	0.0251029
ERAP2	0.0251021
DYNC1I2	0.0251019
CHST10	0.0251016
EBAG9	0.0251014
TMEM214	0.0251013
RAPGEF4	0.0251012
SURF4	0.0251005
SLX4	0.0250999
CCDC68	0.0250984
DNAJC25	0.0250975
ELMOD2	0.0250963
TUG1	0.0250957
SREBF2	0.0250942
ZFP91	0.025094
NFKBIZ	0.0250925
DZIP1	0.0250916
COMMD1	0.0250909
SNAP47	0.0250909
EXOG	0.0250909
APBA2	0.0250908
PARP4	0.0250896
LOC100506730	0.0250894
SLC25A39	0.0250891
FAM174A	0.0250888
GPR161	0.0250885
ETV4	0.0250882
NHP2L1	0.0250881
FSCN1	0.0250881
FAM20A	0.025088
TMEM87A	0.0250871
FAM111B	0.025087
MYPOP	0.0250869
TEX10	0.0250866
ZNF140	0.0250853
SPIN2B	0.0250852
PPP2R1B	0.025085
GUSBP1	0.0250849
SGSM3	0.0250846
PLLP	0.0250843
NFAM1	0.0250842
DPYSL3	0.0250838
TREM1	0.0250838
ENOSF1	0.0250828
PHACTR4	0.0250827
FASTK	0.025082
SMARCA1	0.0250817
GRSF1	0.0250811
CCDC109B	0.0250811
GPRIN2	0.0250809
ANKRD28	0.02508
PQLC2	0.025079
LCORL	0.0250789
KIF24	0.0250788
DLGAP4	0.0250781
CREBZF	0.0250763
HKR1	0.0250759
GNPTAB	0.0250754
TIAL1	0.0250751
LOC646762	0.0250737
CLPX	0.0250731
VCPIP1	0.0250727
ZDHHC24	0.0250726
GPR107	0.0250722
CD14	0.0250722
ATF1	0.025072
LOC642236	0.0250713
DNAJC21	0.0250712
EXOC1	0.025071
WDPCP	0.0250707
CDCA7	0.0250702
SNX27	0.0250695
PCDHGB5	0.0250682
C5orf22	0.0250682
STRBP	0.0250678
SLC5A6	0.0250667
CEACAM1	0.0250667
TPM2	0.0250665
SLC25A12	0.025066
KIAA1683	0.0250659
MT1X	0.0250655
COQ10B	0.0250654
CLNS1A	0.0250653
TBCEL	0.0250647
E4F1	0.0250647
STARD3NL	0.0250643
PLTP	0.0250634
CD99L2	0.0250632
SLC38A10	0.0250624
TRIB1	0.025061
NBPF9	0.0250609
ZMAT3	0.0250605
SELO	0.0250605
USP24	0.0250595
RBFOX2	0.0250595
CLEC4A	0.0250592
EFNA4	0.0250585
ZCCHC17	0.0250583
HDDC3	0.0250582
ZKSCAN1	0.0250575
GTF3A	0.0250569
BAK1	0.0250565
ZNF3	0.0250564
PRKRA	0.0250556
RECK	0.0250554
ASB1	0.0250548
GPRC5D	0.0250545
SNX33	0.0250542
HSPE1	0.0250542
APLF	0.0250536
NFYC	0.0250529
ADCK2	0.0250524
MRS2	0.0250521
JAGN1	0.0250519
RAB2B	0.0250501
ZNF880	0.0250498
TPRG1	0.0250498
RWDD1	0.025049
ZSCAN21	0.0250488
NDUFA4L2	0.0250472
ZNRF1	0.0250468
EBPL	0.0250454
HK2	0.0250446
LOC100129917	0.0250445
ZNHIT1	0.0250444
TOMM40	0.0250441
UBE2G2	0.0250433
FANCF	0.0250429
CDKL1	0.0250428
INTS8	0.0250426
APOOL	0.0250423
CTDSPL2	0.0250423
NGLY1	0.0250413
OFD1	0.0250406
CSRP2	0.0250406
PPIL2	0.0250396
FAM173B	0.0250387
EHHADH	0.0250384
MAP3K9	0.0250382
SLC6A6	0.0250374
PAFAH2	0.0250365
POR	0.0250352
EIF5B	0.0250349
DHCR24	0.0250346
DNTTIP1	0.0250342
ZNF808	0.0250337
LAX1	0.025031
PAXIP1	0.0250309
ATG12	0.0250303
C2orf76	0.0250301
C11orf57	0.0250299
AMIGO1	0.0250296
TCF12	0.0250296
USP5	0.025029
GPR180	0.0250289
TRIM4	0.0250286
ENPP2	0.0250286
DARS2	0.0250283
TACSTD2	0.0250272
GRB7	0.0250269
FBXL13	0.0250256
BYSL	0.0250254
PAK4	0.0250243
MTRF1	0.0250233
CRYZ	0.0250219
SPON2	0.0250218
WNK1	0.0250212
PLEKHO1	0.025021
MGST1	0.0250204
B3GNT1	0.0250204
MAPK6	0.0250202
LAIR1	0.0250201
C8orf4	0.0250191
ARHGEF7	0.0250189
MYO1E	0.0250187
CNN3	0.0250187
USPL1	0.025018
RCCD1	0.025018
ITGA7	0.0250177
GPX1	0.0250174
CENPE	0.0250169
FAM198B	0.0250163
TMEM209	0.0250163
AP3B1	0.025016
CUEDC2	0.0250152
DDOST	0.0250152
FBXL4	0.0250148
LYSMD3	0.0250141
PARP6	0.025014
KAT2B	0.0250138
TMC8	0.0250134
RUNX2	0.0250125
IL32	0.025012
MCM3	0.0250112
TAPT1	0.0250106
POLA1	0.0250103
ZNF117	0.0250102
RFK	0.0250101
EML2	0.0250091
GPN1	0.025009
DMWD	0.0250089
MDM4	0.0250088
PRC1	0.0250073
CYB5A	0.0250071
CDK9	0.0250071
CEP135	0.0250062
FGD6	0.0250061
ATG16L1	0.0250055
DNAL4	0.0250054
ZNF574	0.0250046
SUGT1P3	0.0250041
MTHFD1L	0.0250024
CCL19	0.0250021
USP30	0.025002
GLE1	0.0250018
ZNF592	0.025001
KCNC3	0.0250007
CTR9	0.0250002
KLRB1	0.0249999
KIF11	0.0249998
AP2B1	0.0249993
LIN7C	0.0249992
DGCR6	0.0249991
BTBD9	0.0249988
DTX3	0.0249987
ETV5	0.0249982
C11orf1	0.0249965
SULT1A1	0.0249964
NAT10	0.0249957
USMG5	0.0249951
LAPTM4B	0.0249946
ARF1	0.0249945
OCIAD1	0.0249944
SLC25A23	0.0249942
PDZD2	0.0249941
EIF3F	0.0249939
NFIX	0.0249934
CDKN2B-AS1	0.0249923
SHISA5	0.0249922
ZNF420	0.0249919
TRIM14	0.0249919
ARPC4	0.0249918
C1orf21	0.0249913
FBXO36	0.0249908
NRIP1	0.0249901
HIRA	0.0249901
APOL6	0.0249894
USP20	0.0249891
ENTPD1	0.0249891
TTBK2	0.024989
ALKBH7	0.0249884
RNF170	0.0249875
CRAMP1L	0.0249875
CCDC142	0.0249874
SNX20	0.0249874
CC2D1B	0.0249869
VWA2	0.0249867
DCTN4	0.0249865
RRN3P3	0.0249864
GNB2L1	0.0249847
DBNDD1	0.024984
CDKN2AIP	0.0249832
ZNF358	0.0249829
PCLO	0.0249815
MYO1B	0.0249813
LEPROT	0.0249806
DEXI	0.0249803
TTC39B	0.0249802
TP53INP1	0.0249795
DUSP12	0.0249791
PPT1	0.0249784
ZDHHC23	0.0249783
DHX57	0.0249782
C18orf25	0.0249782
ATP8B1	0.0249779
INCENP	0.0249778
GPHN	0.0249778
LRRC8C	0.0249777
DNAL1	0.0249776
DDX27	0.0249775
RNASEH2A	0.0249772
SETD5	0.0249762
HERC2	0.0249761
SERAC1	0.0249759
NOLC1	0.0249745
KIF1B	0.0249733
WSB2	0.0249731
MUL1	0.024973
TSEN2	0.0249725
GPR176	0.0249715
PARM1	0.0249712
UBAC1	0.0249707
SFI1	0.0249707
RRBP1	0.0249706
TMEM167B	0.0249706
SPINT1	0.0249696
PWWP2A	0.0249695
BTRC	0.0249694
LILRB2	0.0249683
DNAJC7	0.0249683
CLTB	0.0249682
C20orf196	0.0249677
FAM134A	0.0249673
PAFAH1B2	0.0249663
KCNC4	0.0249659
MGEA5	0.0249659
PDIA4	0.0249655
ASB8	0.0249655
EZR	0.0249652
TPP2	0.0249644
ZRANB2	0.0249642
KLF16	0.0249641
CCDC15	0.0249641
PALM	0.0249632
DPY19L4	0.0249629
LRCH3	0.0249622
SNX17	0.024962
PPM1M	0.0249611
ATRN	0.024961
LRSAM1	0.0249605
PICK1	0.0249599
COBLL1	0.0249595
MYADM	0.0249593
LRRC48	0.0249582
VPS53	0.0249577
ZNF417	0.0249569
MCM5	0.0249562
SLC7A8	0.0249561
TMEM33	0.0249558
CCDC69	0.0249556
HECTD2	0.024954
NINJ2	0.0249537
PRDM11	0.0249521
C16orf13	0.0249517
C11orf58	0.0249515
JMY	0.0249508
ABTB1	0.0249505
SH3BGRL3	0.0249503
PPP1R12A	0.0249487
THAP4	0.0249468
MYO5C	0.0249457
MXD3	0.024945
PHF7	0.024945
SNX11	0.0249446
C15orf38-AP3S2	0.0249441
TAZ	0.0249441
DSEL	0.0249436
PRKAR1B	0.0249434
IFT80	0.024943
AGPAT5	0.0249414
CCDC125	0.0249409
ZNF521	0.0249408
NARFL	0.0249399
ANKS6	0.0249399
MS4A6A	0.0249397
KATNAL2	0.0249394
NUDT18	0.0249391
NIPA1	0.0249387
IFIT1	0.0249384
PCSK5	0.0249376
MPZL3	0.0249376
NR1H3	0.0249375
ARHGEF3	0.0249374
QPCT	0.0249369
GOLGA8A	0.0249367
USP22	0.0249355
MCM6	0.0249334
WDR5	0.0249312
CCBL1	0.0249309
CMTM3	0.0249304
GAN	0.0249301
CCDC61	0.0249295
SKA2	0.0249294
STK11	0.0249292
C1RL	0.0249285
USP46	0.0249281
TXNDC9	0.024928
DENND1C	0.0249267
TTC21B	0.0249263
LDOC1	0.0249258
CHM	0.0249256
CD164	0.0249254
SYPL1	0.0249251
DIAPH1	0.0249251
MMAB	0.0249251
CSF3R	0.024925
HABP4	0.0249246
DUOXA1	0.0249242
PLK2	0.0249241
DNM3	0.0249228
KIF3B	0.0249213
VEPH1	0.0249212
ERRFI1	0.0249212
IRF2BPL	0.0249211
CWC25	0.0249207
RIMS3	0.0249204
GRPEL2	0.0249201
CCT2	0.0249198
TMEM38B	0.0249191
ENY2	0.024918
LIG1	0.0249178
SFT2D3	0.0249177
GNA15	0.0249158
R3HCC1	0.0249154
CD302	0.0249143
SH3RF2	0.0249136
GDI1	0.0249134
MGAT4A	0.0249126
KLF7	0.0249121
NUCKS1	0.0249118
WHSC1L1	0.0249118
SLC7A5	0.0249117
SRA1	0.0249109
ADCK5	0.0249097
ADM	0.0249092
LOC100289019	0.0249089
PLAC8	0.0249088
BMI1	0.0249087
C8orf82	0.0249086
LITAF	0.0249085
GALK2	0.0249084
PRKCSH	0.0249082
DOCK8	0.0249076
FBXO38	0.0249065
MXI1	0.0249062
CD96	0.0249057
ENTPD6	0.0249047
ZNF440	0.024904
SPAST	0.0249036
C17orf75	0.0249035
PHOSPHO2-KLHL23	0.0249033
HPS1	0.0249028
PIN1	0.0249011
METAP2	0.0249009
[truncated: 9,436 more rows]
