# Supplementary material for: Cross-attention enables deep learning on limited omics-imaging-clinical data of 130 lung cancer patients
Source: Cell Rep Methods. 2024 Jul 8;4(7):100817. doi: 10.1016/j.crmeth.2024.100817 (PMC11294841; doi:10.1016/j.crmeth.2024.100817)
Supplement: Data S1. Tables S3–S8 [file mmc2.zip › Supplementary_files/Table S4.xlsx]

## Sheet: Table S4
features	Average SHAP Importance
UBC	0.000132045
RPS27A	0.000131521
MAPK3	0.00011557
UBA52	0.000109615
POLR2K	9.06511e-05
KRAS	8.52779e-05
SOS1	8.51453e-05
E2F3	8.35906e-05
SHFM1	8.1576e-05
TP53	7.83214e-05
WAS	7.65055e-05
IKBKG	7.64066e-05
TAF4	7.60462e-05
PSMA7	7.51999e-05
EGFR	7.35566e-05
IL2RB	7.15709e-05
PSMD13	6.93625e-05
MAP3K14	6.72523e-05
PSMD9	6.68333e-05
H3F3A	6.66551e-05
PIK3CA	6.4633e-05
ATP6V1C1	6.46101e-05
ATP6V1G1	6.31916e-05
FZD3	6.27832e-05
TBP	6.27618e-05
POLR2L	6.25258e-05
NRAS	6.20934e-05
ATP6V1F	6.09006e-05
MAPK12	6.03913e-05
CBLC	6.00196e-05
E2F1	5.923e-05
GNB4	5.80491e-05
APC2	5.73513e-05
POLE	5.72674e-05
PSMD4	5.68924e-05
ATP6V1D	5.68572e-05
TGFBR1	5.6666e-05
PSMD5	5.62321e-05
COL4A4	5.60001e-05
CBLB	5.581e-05
SLC7A7	5.56562e-05
POLE2	5.56381e-05
RAF1	5.51944e-05
PSMA6	5.50761e-05
ANAPC4	5.49792e-05
BRAF	5.43779e-05
ARFGEF2	5.39896e-05
POLR3A	5.33223e-05
VAC14	5.27381e-05
ARPC4	5.21452e-05
RPL37A	5.20918e-05
RELA	5.20042e-05
PSMA2	5.15144e-05
PSMD1	5.13805e-05
NFKB1	5.12829e-05
PSMB4	5.0914e-05
NFKBIA	5.0734e-05
TRAF2	5.06798e-05
RB1	5.06122e-05
CCND1	5.02847e-05
ANAPC11	4.98611e-05
RPL27A	4.98116e-05
WASL	4.94963e-05
ANAPC1	4.92057e-05
PSMA5	4.89274e-05
MYC	4.87604e-05
UBB	4.86382e-05
RPL30	4.84214e-05
SKP1	4.8206e-05
RAC1	4.80095e-05
EP300	4.79773e-05
NDUFV2	4.75696e-05
PPARD	4.75635e-05
ATP6V0A2	4.72712e-05
RFC1	4.71469e-05
CLTC	4.70185e-05
SMURF1	4.70006e-05
ATP6V1B2	4.68132e-05
IL15	4.60166e-05
PIK3R1	4.5923e-05
SEC61A1	4.58829e-05
NDUFA10	4.58736e-05
PSMD2	4.5851e-05
MAPK14	4.56893e-05
PSMD3	4.53346e-05
PPP2R1B	4.51118e-05
POLR2I	4.48478e-05
PSMB3	4.4663e-05
TNFRSF10B	4.43585e-05
PTK2	4.43584e-05
YWHAZ	4.42217e-05
RIPK1	4.41653e-05
PIK3CB	4.37829e-05
ATF4	4.37107e-05
PSMB10	4.36262e-05
POLR1C	4.34546e-05
PSME3	4.33159e-05
POLD2	4.33003e-05
PSMB2	4.27842e-05
STAT5B	4.26227e-05
RAC2	4.26113e-05
SUPT5H	4.25456e-05
ARAF	4.23836e-05
ITGB2	4.21425e-05
CHMP6	4.20489e-05
HLA-A	4.19251e-05
PSME1	4.18735e-05
CHUK	4.18595e-05
RPS15A	4.14851e-05
SUPT4H1	4.14613e-05
PPP2R5E	4.13741e-05
POLE3	4.1093e-05
RPS23	4.10031e-05
RAB5B	4.09612e-05
PRKACB	4.09116e-05
CALM1	4.08214e-05
JAK1	4.07687e-05
HIST1H3C	4.06466e-05
FZD7	4.05163e-05
ATP6V1E1	4.03509e-05
CANX	4.03389e-05
SUMO1	4.00684e-05
ANAPC10	3.99816e-05
POLR3F	3.99753e-05
PSMC5	3.99722e-05
TGFB1	3.96372e-05
AP2B1	3.9604e-05
MAP2K1	3.95422e-05
HIST1H3I	3.94391e-05
HIST1H4A	3.94153e-05
PSMB1	3.93849e-05
TLN2	3.9225e-05
XPO1	3.91203e-05
CDC20	3.90746e-05
SNX1	3.89862e-05
ZFP36	3.89555e-05
PLCB4	3.8834e-05
TCEB2	3.88101e-05
POLR2A	3.86675e-05
APC	3.8126e-05
ADCY7	3.80938e-05
PPP2CB	3.80456e-05
POLR3H	3.7887e-05
RPL13A	3.78326e-05
POLR3B	3.77266e-05
HIST1H3J	3.75347e-05
XPA	3.74598e-05
PSMD8	3.74359e-05
PIK3R2	3.7387e-05
RPS26	3.73787e-05
PDK3	3.73767e-05
AP3M1	3.7356e-05
RAB35	3.71987e-05
TBPL1	3.71201e-05
ADAM17	3.69895e-05
DDX5	3.697e-05
PTPN6	3.69573e-05
RPS24	3.69219e-05
ARPC1A	3.67818e-05
MAP2K3	3.66426e-05
PRKACA	3.66206e-05
ATP6V0B	3.66026e-05
SLC16A10	3.65676e-05
PSMC4	3.65474e-05
HIST1H4H	3.64918e-05
ETS1	3.6254e-05
NUP155	3.62472e-05
ADCY3	3.62345e-05
F11R	3.61246e-05
NCOA2	3.61159e-05
STAT3	3.60333e-05
VPS25	3.60161e-05
TCEA1	3.58944e-05
CDC23	3.57203e-05
CAV1	3.56527e-05
NDUFS8	3.55226e-05
ITGB1	3.54559e-05
TCF7L1	3.5324e-05
UBE2N	3.52609e-05
UBE2D1	3.51661e-05
ADCY6	3.51594e-05
CREB1	3.50895e-05
FZD5	3.50196e-05
HDAC1	3.48637e-05
TLN1	3.48034e-05
MDM2	3.47561e-05
PRKCZ	3.46926e-05
POLD3	3.46744e-05
PDS5B	3.46612e-05
PPP2R1A	3.45446e-05
CTTN	3.45238e-05
NUP85	3.45031e-05
VDAC1	3.44414e-05
CHMP7	3.43148e-05
ITGAV	3.41363e-05
EEA1	3.40038e-05
MRAS	3.39494e-05
CDKN2B	3.39382e-05
POLD4	3.39292e-05
SMAD4	3.39291e-05
H3F3B	3.39287e-05
FOLR1	3.39232e-05
POLR2F	3.3905e-05
PSMC3	3.37895e-05
PLCG1	3.37693e-05
HSPA8	3.37485e-05
NFKB2	3.36629e-05
CALM3	3.35388e-05
ICAM1	3.35184e-05
ARF1	3.35079e-05
TGFBR2	3.34994e-05
TAF6	3.34978e-05
RPSA	3.34664e-05
ATP6V0E2	3.33786e-05
PSMD12	3.33479e-05
HIST1H2BF	3.31488e-05
SLC9A8	3.31485e-05
RPS3A	3.31344e-05
EHD4	3.29293e-05
CDKN2C	3.29033e-05
ITGB3	3.2853e-05
HIST1H4F	3.27867e-05
PRKAB2	3.27486e-05
CTBP1	3.27404e-05
HLA-DQB1	3.26462e-05
ELK1	3.26094e-05
COL4A3	3.25722e-05
RAC3	3.25415e-05
RPL18A	3.25212e-05
WNT3	3.24794e-05
TBL1XR1	3.24382e-05
BTRC	3.24225e-05
ATP6V1H	3.23869e-05
PSMC2	3.22497e-05
MAVS	3.22147e-05
PSMB5	3.2212e-05
ATP6V0A1	3.21668e-05
RPS6KB1	3.21603e-05
AP2S1	3.2109e-05
POLR3K	3.20497e-05
TRIM25	3.19156e-05
RAB5C	3.18029e-05
SP1	3.17804e-05
RPS4Y1	3.17403e-05
RPA3	3.16664e-05
PIK3CD	3.16601e-05
ANAPC5	3.15657e-05
HLA-DQA1	3.15129e-05
NCOR1	3.14963e-05
RORA	3.13982e-05
HIST1H2BL	3.13181e-05
LAMA3	3.12998e-05
SNF8	3.12891e-05
DVL3	3.12723e-05
RFC3	3.12346e-05
HIST1H2AJ	3.10712e-05
POLR2G	3.10607e-05
NUDT16L1	3.10252e-05
VTA1	3.09737e-05
GNA11	3.0947e-05
TJP1	3.09188e-05
CCT5	3.08271e-05
MAP2K4	3.07654e-05
NDUFB8	3.07144e-05
PSME4	3.06095e-05
RDX	3.05998e-05
CASP7	3.0596e-05
RPL39	3.05456e-05
H2AFX	3.04569e-05
NDUFV1	3.03989e-05
TCF7	3.03785e-05
RPS4X	3.03649e-05
PSMF1	3.032e-05
STAM	3.03086e-05
GNG2	3.02813e-05
RPLP1	3.02571e-05
RELB	3.02336e-05
RBX1	3.02013e-05
HSPG2	3.01537e-05
APH1B	3.00968e-05
CDC26	3.00158e-05
RRAS	3.00047e-05
IGF1R	2.99909e-05
PML	2.99855e-05
DNM2	2.99702e-05
MAP3K3	2.98792e-05
STAT1	2.98777e-05
MAX	2.98363e-05
JAM2	2.98353e-05
VPS26B	2.97645e-05
TAF11	2.97483e-05
NUP43	2.97422e-05
SUMO3	2.96487e-05
POLD1	2.96415e-05
RPS7	2.95391e-05
HIST1H2BB	2.9522e-05
PIP5K1A	2.94837e-05
HPSE	2.94619e-05
LAMC1	2.94599e-05
CREM	2.94101e-05
AP2A2	2.93849e-05
HIST1H4D	2.93065e-05
CAPZB	2.92137e-05
ITGAM	2.91992e-05
IGF2R	2.91511e-05
PSMA4	2.9146e-05
ACOT8	2.9112e-05
TAF9B	2.90883e-05
CCT2	2.90646e-05
PDGFRA	2.9036e-05
RPS27L	2.90125e-05
RPS13	2.90115e-05
CCL5	2.90101e-05
RNF41	2.89253e-05
ARFGAP1	2.89071e-05
ACTB	2.88308e-05
ACACA	2.87568e-05
PSMA3	2.86492e-05
DVL2	2.86193e-05
KAT2A	2.86153e-05
IQGAP1	2.86083e-05
FOLR2	2.86013e-05
POLE4	2.85169e-05
TLR4	2.85167e-05
RPS14	2.8506e-05
POLR1A	2.84944e-05
HIST1H2AC	2.84792e-05
TGS1	2.84075e-05
TAF5	2.83627e-05
SHC3	2.8343e-05
GRK6	2.83323e-05
PPP2R5D	2.82902e-05
HIST1H2BE	2.82704e-05
CDKN1B	2.81921e-05
ACACB	2.81125e-05
SUMO2	2.79746e-05
IL15RA	2.7973e-05
RPS15	2.79225e-05
ACTG1	2.79118e-05
RPL14	2.78891e-05
EHD3	2.7855e-05
SLC1A5	2.77705e-05
RAB5A	2.771e-05
CCNA2	2.76693e-05
POLR2H	2.76139e-05
RNF111	2.75744e-05
TCEB3	2.75621e-05
RPL19	2.74935e-05
MAPK9	2.74618e-05
JAM3	2.74357e-05
POLR1D	2.74319e-05
AKT1	2.73892e-05
PLD1	2.73004e-05
CHEK1	2.72841e-05
PSMB6	2.72371e-05
MTHFR	2.72265e-05
KIF3C	2.71729e-05
RPL7	2.71079e-05
NFATC4	2.70849e-05
HIST2H2BE	2.70423e-05
RPL21	2.70037e-05
FZD1	2.69513e-05
RPA1	2.68649e-05
SH3GLB1	2.68362e-05
MAPK1	2.67686e-05
RPS25	2.67486e-05
POLR2D	2.66138e-05
RPS12	2.65843e-05
NDUFB2	2.65835e-05
NEDD4L	2.65645e-05
NUP98	2.64724e-05
ANAPC16	2.6445e-05
RPL26	2.63931e-05
POLA2	2.63892e-05
PPP3CC	2.62729e-05
EPS15	2.62602e-05
PPP3R1	2.62349e-05
TAF10	2.62217e-05
RFC4	2.61872e-05
RAB10	2.61361e-05
DAPK3	2.61299e-05
BCL2L1	2.61111e-05
BIN1	2.60656e-05
NUP153	2.60652e-05
CASP3	2.60451e-05
GBF1	2.60433e-05
DNM3	2.60352e-05
RPS6	2.59758e-05
FZD4	2.59718e-05
EMD	2.59429e-05
KIF5B	2.57255e-05
PSMC1	2.57194e-05
AKT3	2.56925e-05
TNFRSF1A	2.56877e-05
RPL23A	2.56545e-05
PDGFB	2.56309e-05
SIN3A	2.56099e-05
CCR5	2.55926e-05
SOD2	2.55672e-05
PIK3R5	2.55559e-05
ADCY4	2.54961e-05
COL4A5	2.54464e-05
KLC2	2.54238e-05
GNAQ	2.53987e-05
TGFB3	2.53852e-05
EPN2	2.53833e-05
HRAS	2.53673e-05
GNAI1	2.53666e-05
SPCS2	2.53633e-05
SLC43A1	2.53062e-05
HIST1H4E	2.52984e-05
MAPK8	2.52772e-05
ITPR2	2.52435e-05
RPL9	2.52388e-05
TAF2	2.5194e-05
RPL5	2.51782e-05
IL1R1	2.51346e-05
ACSL1	2.51063e-05
SDHD	2.51048e-05
SRP72	2.51032e-05
JUN	2.50779e-05
SMAD2	2.5049e-05
GRK5	2.50055e-05
RHOA	2.49697e-05
HIST1H2BI	2.49534e-05
GPC3	2.49324e-05
SMAD3	2.49199e-05
H2AFJ	2.48649e-05
CDK7	2.47805e-05
CCNC	2.47485e-05
HIST1H2AB	2.47411e-05
SDHB	2.46408e-05
GPS2	2.45704e-05
AGAP1	2.45541e-05
SNAPC5	2.45356e-05
HLA-B	2.4524e-05
ITGA5	2.45189e-05
KIF3A	2.45143e-05
PSMD6	2.44017e-05
ZW10	2.43517e-05
MMP9	2.43176e-05
SEH1L	2.42982e-05
PLD2	2.42793e-05
CYTH1	2.42349e-05
ANAPC2	2.42306e-05
RPL23	2.42242e-05
HSPA6	2.42212e-05
NDUFB4	2.42193e-05
PTPN11	2.41439e-05
ATP1A1	2.41368e-05
COL27A1	2.41275e-05
POLR2B	2.41162e-05
NDUFB1	2.41109e-05
HIST4H4	2.40826e-05
RPA2	2.40778e-05
CALM2	2.40275e-05
HIST1H2BD	2.40204e-05
TSPO	2.39675e-05
PPARG	2.38888e-05
PIK3R3	2.37958e-05
NDUFV3	2.37772e-05
TWISTNB	2.37442e-05
PSME2	2.37283e-05
HDAC2	2.37234e-05
TAF1	2.37186e-05
NUP50	2.37138e-05
PRKCA	2.36452e-05
PPP3CB	2.36377e-05
FN1	2.35971e-05
P4HB	2.35038e-05
HIST1H2BN	2.34289e-05
RPL11	2.34252e-05
AKT2	2.33737e-05
POLR3C	2.33577e-05
CAMK2G	2.33485e-05
PSMD7	2.32932e-05
NLK	2.32795e-05
COL1A1	2.32691e-05
PLCD1	2.32375e-05
MAML3	2.32242e-05
CHMP2B	2.32147e-05
ARPC3	2.31951e-05
RAN	2.31783e-05
CD14	2.31734e-05
HIST1H2BJ	2.31322e-05
HIST1H4C	2.31283e-05
COL18A1	2.30537e-05
RPL8	2.2969e-05
SNAPC1	2.29264e-05
KIF2C	2.29055e-05
BCAR1	2.283e-05
CSK	2.283e-05
OGG1	2.27675e-05
RPL35A	2.27594e-05
RPL10	2.27216e-05
PCNA	2.27033e-05
TCF7L2	2.26924e-05
ATP6AP1	2.26424e-05
HSPA2	2.25552e-05
LAMB3	2.25174e-05
POLR2C	2.24494e-05
FLNA	2.24154e-05
SPHK1	2.23117e-05
CTNNB1	2.22904e-05
RHEB	2.22798e-05
ITGB8	2.22401e-05
CDC42	2.22297e-05
ITGA8	2.22121e-05
VPS36	2.22076e-05
RPL17	2.21654e-05
EZH2	2.21428e-05
CD80	2.21359e-05
TLR2	2.2126e-05
TAB2	2.21192e-05
FBXW7	2.21187e-05
PDK2	2.20796e-05
VAV1	2.20529e-05
GAB2	2.20237e-05
ACADS	2.19739e-05
CAPN1	2.19673e-05
TRRAP	2.19622e-05
PSMB7	2.19432e-05
HIST1H3D	2.19314e-05
GAPDHS	2.19189e-05
MAP2K2	2.18789e-05
RPL3	2.18425e-05
GIT1	2.17714e-05
RUFY1	2.17548e-05
PAPSS2	2.17476e-05
STAMBP	2.17207e-05
NSUN2	2.1714e-05
HIST1H2BG	2.1714e-05
HDAC6	2.16363e-05
MVK	2.16338e-05
HIST1H3A	2.16118e-05
EXOSC5	2.15103e-05
ARAP3	2.14963e-05
POLB	2.14894e-05
RPS29	2.14808e-05
MYD88	2.14403e-05
ZFYVE27	2.13984e-05
NUP62	2.13907e-05
RPS28	2.13904e-05
ROCK2	2.1348e-05
FCGR1A	2.13113e-05
CAPZA1	2.12969e-05
CDK8	2.12315e-05
GNAS	2.1205e-05
PABPN1	2.12007e-05
GAB1	2.1172e-05
RPL38	2.11468e-05
SLC38A1	2.1142e-05
ARPC2	2.11242e-05
CREBBP	2.10904e-05
CCND2	2.10805e-05
VPS37C	2.10785e-05
RPL24	2.10412e-05
ECHS1	2.09991e-05
THRA	2.09647e-05
PARP1	2.09339e-05
PDPK1	2.0919e-05
LPIN2	2.0913e-05
ATP6V1A	2.08978e-05
RHOD	2.08566e-05
ARAP1	2.08456e-05
TIAM1	2.08408e-05
KAT2B	2.08192e-05
TNFAIP3	2.08086e-05
PANK4	2.07945e-05
SERPINE1	2.0788e-05
POLR2E	2.07405e-05
ERBB3	2.07e-05
AGAP2	2.0688e-05
TLR8	2.06753e-05
POLA1	2.06695e-05
HBEGF	2.0654e-05
TP53INP1	2.06431e-05
CYTH3	2.06387e-05
ARPC5	2.06172e-05
HADH	2.0617e-05
ARFGAP2	2.05778e-05
VPS4A	2.05488e-05
ALDH1B1	2.0486e-05
ANAPC7	2.04738e-05
NCK1	2.04722e-05
DVL1	2.0454e-05
N6AMT1	2.04405e-05
TNFRSF11A	2.04371e-05
ACOX1	2.04124e-05
RFC2	2.04066e-05
RPL36	2.03985e-05
ITGA4	2.03863e-05
MECOM	2.03813e-05
HIST1H4L	2.03731e-05
CBL	2.03499e-05
PRKAB1	2.03335e-05
ITGA2	2.03211e-05
TEC	2.03086e-05
COX8A	2.03017e-05
INPP5A	2.02825e-05
FYN	2.02554e-05
TAF8	2.02328e-05
JAG2	2.02304e-05
RPL28	2.0224e-05
COL4A2	2.02186e-05
MAML2	2.01737e-05
HSD17B10	2.017e-05
NDUFA6	2.01454e-05
GNG11	2.01122e-05
MED1	2.0102e-05
ILK	2.00651e-05
NSL1	2.00556e-05
SLC6A6	2.00223e-05
HIST1H2BK	2.00171e-05
SHC1	1.9977e-05
CLTB	1.99748e-05
MTHFS	1.99457e-05
DNMT1	1.9943e-05
H2AFZ	1.9933e-05
ANK3	1.99166e-05
PSMD14	1.99023e-05
COL6A3	1.98905e-05
PER1	1.98371e-05
SLC3A2	1.98298e-05
COL3A1	1.98097e-05
ZFYVE9	1.97818e-05
PPP2R5B	1.9764e-05
PPP2CA	1.97624e-05
TMEM189-UBE2V1	1.97519e-05
TRMT112	1.97443e-05
USP7	1.97202e-05
NCBP2	1.97147e-05
PSMC6	1.97045e-05
TNFSF10	1.96662e-05
PDHA1	1.96305e-05
TRIM32	1.96003e-05
FLT4	1.95944e-05
RAD21	1.958e-05
RPS27	1.95795e-05
SEL1L	1.95739e-05
PPARA	1.95415e-05
SLC25A4	1.95125e-05
AP2A1	1.94939e-05
HEYL	1.94861e-05
COL5A3	1.94825e-05
NFATC2	1.94776e-05
TRADD	1.94773e-05
FOXO3	1.9443e-05
HIST1H2BC	1.94224e-05
NCOA3	1.94204e-05
RAB4A	1.941e-05
VPS37B	1.93862e-05
VPS37A	1.93362e-05
SOS2	1.93287e-05
TUBA4A	1.93235e-05
UBE2D2	1.9297e-05
TIMP3	1.92796e-05
RAE1	1.92768e-05
BID	1.92111e-05
CRK	1.91786e-05
IRAK4	1.91632e-05
RPS8	1.91434e-05
LCK	1.91285e-05
TAF4B	1.90746e-05
RPS11	1.90498e-05
ACAT2	1.90491e-05
RASGRP1	1.90287e-05
UBA7	1.90137e-05
ARAP2	1.90052e-05
UQCRQ	1.89962e-05
SNRPE	1.8996e-05
JMJD1C	1.89344e-05
RRAGD	1.89035e-05
PSMD10	1.88805e-05
C1S	1.88772e-05
SEC63	1.88713e-05
TUBB3	1.88709e-05
IKBKB	1.8856e-05
RPS19	1.8852e-05
NDUFA1	1.87797e-05
CCNB2	1.87762e-05
NPAS2	1.87706e-05
ERCC2	1.87581e-05
USP8	1.87553e-05
TAF13	1.87497e-05
HIST1H3G	1.87265e-05
NR3C1	1.86864e-05
LAMB1	1.86736e-05
GNAI3	1.86539e-05
ACAT1	1.86434e-05
IL2RG	1.863e-05
UBE2V1	1.86109e-05
POM121C	1.86099e-05
UBE2E1	1.8607e-05
APH1A	1.85987e-05
ITGB7	1.85748e-05
SRPRB	1.85351e-05
KSR1	1.85026e-05
ATP6V0D1	1.84545e-05
ARPC1B	1.84433e-05
BAD	1.84317e-05
MAPK11	1.84165e-05
DLG1	1.8415e-05
PCGF2	1.84062e-05
NUP107	1.83993e-05
NLRC5	1.83784e-05
ITGB5	1.83666e-05
PTTG1	1.83343e-05
CDKN2A	1.8327e-05
DNM1	1.83247e-05
CCND3	1.83101e-05
CTSS	1.83085e-05
COPS4	1.83051e-05
MTHFD2L	1.82712e-05
PLA2G4F	1.82705e-05
RPL18	1.82666e-05
UQCR10	1.82082e-05
RPLP2	1.82078e-05
RPL35	1.82062e-05
EGR1	1.81762e-05
COL5A2	1.81145e-05
HIST1H4B	1.80804e-05
TRAF6	1.80795e-05
NFYA	1.80755e-05
VCP	1.80331e-05
IRAK1	1.80283e-05
CASP10	1.80054e-05
CSNK1E	1.79814e-05
TGFB2	1.79648e-05
PRKAG2	1.79592e-05
HIST1H2BM	1.79551e-05
RAB11FIP4	1.79506e-05
RPL12	1.79496e-05
PMS2	1.79424e-05
SLC35B3	1.79159e-05
SREBF1	1.78841e-05
CASP8	1.78563e-05
COL5A1	1.78551e-05
ARRB2	1.7806e-05
DOCK1	1.77647e-05
UQCRC2	1.7756e-05
DDX58	1.77558e-05
MYH9	1.7688e-05
PIAS4	1.76861e-05
ERBB2	1.76735e-05
ACAP2	1.76407e-05
DMD	1.7639e-05
TUBB6	1.75971e-05
HIST1H3F	1.75845e-05
CCT3	1.75579e-05
CRTC1	1.75275e-05
SEC61G	1.75034e-05
MAPK10	1.7445e-05
RPL6	1.7444e-05
CASP9	1.74365e-05
CALR	1.74272e-05
PRKAA2	1.74026e-05
TUBB2A	1.73976e-05
ADCY9	1.73939e-05
CDC16	1.73936e-05
COPS3	1.73773e-05
SMURF2	1.73609e-05
AXIN1	1.73595e-05
IRF3	1.73213e-05
COL6A1	1.7304e-05
TP53RK	1.73002e-05
PDGFA	1.72886e-05
MUT	1.72871e-05
KIFAP3	1.72813e-05
PSMD11	1.72657e-05
PXN	1.72586e-05
SLC9A3	1.72467e-05
RAPGEF1	1.72379e-05
STAT5A	1.72217e-05
SYVN1	1.72121e-05
HIST1H2BO	1.7201e-05
PDGFD	1.71953e-05
HIST1H3H	1.71885e-05
NDUFB7	1.71654e-05
CEP70	1.71611e-05
SNAPC2	1.71587e-05
GNG5	1.71542e-05
PCK2	1.71189e-05
PGM2	1.71069e-05
RPL10A	1.70683e-05
CHEK2	1.70431e-05
NEIL2	1.7033e-05
ZFYVE16	1.70263e-05
CACNA1C	1.7024e-05
CXCR4	1.69831e-05
NUDC	1.69788e-05
SCD	1.69305e-05
NUF2	1.69206e-05
U2AF1L4	1.6917e-05
LAMA5	1.68833e-05
TAF1C	1.68813e-05
COL4A1	1.68795e-05
RAB11B	1.687e-05
TRAF1	1.68481e-05
HDAC8	1.68456e-05
KLC4	1.68155e-05
VPS28	1.6804e-05
RPS21	1.67921e-05
NUP188	1.67848e-05
HLA-DRB1	1.67253e-05
APBB1	1.67231e-05
TSG101	1.67153e-05
CREB3L2	1.67109e-05
SRP14	1.66914e-05
IRF1	1.66652e-05
FGFR1	1.66541e-05
RUNX1	1.66512e-05
APAF1	1.66434e-05
KIAA0196	1.66431e-05
CEP192	1.65769e-05
MTR	1.65631e-05
NDEL1	1.65523e-05
MTF1	1.65514e-05
RPL32	1.65458e-05
MLST8	1.65359e-05
PCF11	1.65249e-05
C1QA	1.65171e-05
FDPS	1.65144e-05
MAPKAPK2	1.64849e-05
HAUS3	1.64719e-05
CDK2	1.64507e-05
RPLP0	1.64382e-05
VWF	1.64062e-05
OCRL	1.63841e-05
FGFR2	1.63709e-05
RPS2	1.63689e-05
AGPAT3	1.63377e-05
KCNE3	1.63094e-05
HIST3H2BB	1.62858e-05
TAF3	1.62806e-05
COL7A1	1.628e-05
POLR1B	1.62777e-05
HIST1H3B	1.62458e-05
FURIN	1.62434e-05
HDAC7	1.62115e-05
GNB2	1.62059e-05
WDR61	1.616e-05
TAF6L	1.61406e-05
SMAP1	1.6121e-05
SPCS1	1.61138e-05
DGAT1	1.61045e-05
CD44	1.60968e-05
HMGCR	1.60955e-05
PLCB3	1.60821e-05
ITGAL	1.60679e-05
ETV5	1.6043e-05
NDUFA5	1.60293e-05
SKP2	1.60239e-05
AGRN	1.59769e-05
FAS	1.59716e-05
MSN	1.59702e-05
ELOVL5	1.59617e-05
NDUFA7	1.59428e-05
CREB3L4	1.58522e-05
QTRT1	1.58511e-05
PTEN	1.58456e-05
EVC2	1.58382e-05
NDUFS6	1.58354e-05
WASF2	1.58324e-05
SEC13	1.58214e-05
KDM1A	1.58086e-05
FADS1	1.57599e-05
PDS5A	1.57597e-05
HIST1H2BH	1.57316e-05
H2AFV	1.57287e-05
ELN	1.57044e-05
WRN	1.57001e-05
RPL29	1.56905e-05
EIF2B4	1.56771e-05
NDUFS7	1.56695e-05
AFF1	1.56593e-05
NUP214	1.56513e-05
NSMCE1	1.56097e-05
XAB2	1.56063e-05
PLCG2	1.55883e-05
FBXW9	1.55869e-05
PPP2R5A	1.55866e-05
PMF1	1.55832e-05
GNG12	1.55769e-05
STAM2	1.55614e-05
HGS	1.55172e-05
CLTA	1.55118e-05
MTFMT	1.54948e-05
PPP1R12A	1.54729e-05
IMPA1	1.54481e-05
TAF12	1.54301e-05
ALDH9A1	1.54033e-05
CNKSR1	1.54024e-05
RABEP1	1.53937e-05
CDH1	1.53527e-05
PIK3CG	1.53289e-05
SLC26A1	1.53124e-05
CAT	1.52885e-05
ATP1B1	1.52659e-05
PIK3C2A	1.52342e-05
RPL22	1.52317e-05
EDNRB	1.52222e-05
LAMC2	1.52194e-05
RPS16	1.51747e-05
POLR3E	1.51455e-05
RHOC	1.51335e-05
EHHADH	1.51225e-05
RAD52	1.51133e-05
ABL2	1.50908e-05
PIP4K2B	1.50791e-05
HIF1A	1.50732e-05
PAK6	1.50731e-05
BCR	1.50519e-05
SMARCD3	1.50504e-05
OXA1L	1.50499e-05
KITLG	1.5045e-05
HDAC5	1.50188e-05
LAMA2	1.50113e-05
ATP6V0C	1.50034e-05
LDLRAP1	1.49952e-05
NUPL2	1.49882e-05
NUP210	1.49553e-05
CD33	1.48817e-05
MAD2L2	1.48775e-05
CEP63	1.4867e-05
TDRD6	1.48553e-05
ARHGEF1	1.48261e-05
NUP88	1.48213e-05
UBTF	1.48198e-05
ITGA3	1.48102e-05
KCNN4	1.48051e-05
ACO1	1.47964e-05
NDUFB10	1.47939e-05
SEC11A	1.47878e-05
PTPRJ	1.47765e-05
CYCS	1.47265e-05
ABCD1	1.47084e-05
RPL37	1.47035e-05
RRAGA	1.46974e-05
MAD2L1	1.46881e-05
GNB1	1.46713e-05
SLC7A1	1.46682e-05
HIST1H2AE	1.46433e-05
PIKFYVE	1.46228e-05
ASAP2	1.46203e-05
SEPSECS	1.46069e-05
TAF7	1.45863e-05
CYP51A1	1.45611e-05
SDHA	1.4553e-05
KCNQ1	1.45526e-05
GNAI2	1.45376e-05
TDG	1.4526e-05
ARF5	1.45157e-05
ALG13	1.44896e-05
ITPR1	1.44851e-05
KIF4A	1.44663e-05
DLL4	1.44551e-05
NDUFA12	1.44377e-05
ZWILCH	1.44288e-05
RPS9	1.43967e-05
PTPRK	1.43952e-05
SYNJ1	1.43746e-05
GGPS1	1.43144e-05
URM1	1.4309e-05
CDK9	1.43057e-05
RPL15	1.42965e-05
HIST1H2AK	1.42915e-05
AGAP3	1.42871e-05
HSD17B4	1.42827e-05
RPS3	1.42552e-05
ATP1B3	1.42512e-05
HCLS1	1.4236e-05
STUB1	1.42324e-05
PDP1	1.42163e-05
RAB11FIP1	1.42105e-05
RPL22L1	1.41898e-05
NDUFB11	1.41859e-05
NOTCH1	1.41834e-05
NUP93	1.41808e-05
TMEM173	1.41738e-05
PPP2R2D	1.41698e-05
HS2ST1	1.41619e-05
AP1M1	1.41567e-05
CUL1	1.4153e-05
CLASP1	1.41524e-05
ITGB6	1.41484e-05
GNB5	1.41441e-05
GINS1	1.41323e-05
MDH2	1.41243e-05
U2AF1	1.41233e-05
TRMT61A	1.41217e-05
TREM2	1.4097e-05
TSC1	1.40883e-05
NDUFS3	1.4086e-05
TNFRSF10A	1.40736e-05
UBE4A	1.40696e-05
SRP54	1.40587e-05
NDUFA2	1.40415e-05
SFTPA2	1.4025e-05
TAB3	1.40205e-05
PPP1CB	1.40061e-05
CDK6	1.40008e-05
YWHAB	1.39972e-05
CCNB1	1.39903e-05
NUP54	1.39849e-05
PARP2	1.39771e-05
GABARAP	1.39653e-05
SRRM1	1.39541e-05
PTCH1	1.39533e-05
KLC1	1.39414e-05
SLC38A5	1.3929e-05
PTPRB	1.39208e-05
SRP68	1.39149e-05
AP4B1	1.38953e-05
EFNA1	1.38941e-05
DCTN4	1.38929e-05
PAK1	1.38868e-05
ELMO2	1.38785e-05
LRP1	1.38465e-05
RPS5	1.38212e-05
HGF	1.38171e-05
SRGAP3	1.38014e-05
XBP1	1.37866e-05
EIF2AK3	1.37814e-05
UBE2I	1.37672e-05
MAPK13	1.37545e-05
THG1L	1.3745e-05
OTUD7B	1.37217e-05
NFATC1	1.37208e-05
MAP3K7	1.37175e-05
EXT1	1.37174e-05
NUP35	1.37013e-05
MBD2	1.36957e-05
ISY1	1.36838e-05
EPHA4	1.36786e-05
GNA12	1.36526e-05
ARFGAP3	1.36409e-05
CEP78	1.364e-05
EPHB3	1.36395e-05
IRS1	1.36284e-05
CTSD	1.36096e-05
TSPYL2	1.36089e-05
SPHK2	1.35983e-05
DOCK6	1.35797e-05
VDAC3	1.3558e-05
ALDH7A1	1.35528e-05
CDC27	1.35451e-05
BUB3	1.35187e-05
RALGDS	1.35036e-05
HADHA	1.34951e-05
NRF1	1.34948e-05
POLR1E	1.34904e-05
RAP1A	1.34867e-05
UBE2J1	1.34666e-05
KIF18A	1.34613e-05
HHEX	1.34557e-05
FLT1	1.34554e-05
UBE2C	1.34524e-05
JAK2	1.34221e-05
NFKBIE	1.34212e-05
CTBP2	1.34046e-05
RPL34	1.33976e-05
NDE1	1.33872e-05
KALRN	1.33846e-05
POLR3D	1.33763e-05
NUP37	1.3372e-05
AMT	1.33715e-05
CENPE	1.33619e-05
UBE2L6	1.33571e-05
CYTH2	1.33309e-05
ALMS1	1.33264e-05
MMP2	1.33254e-05
RPL27	1.33201e-05
WASF3	1.33163e-05
ATP5E	1.33043e-05
COPS6	1.33015e-05
UPF3B	1.32627e-05
CD40	1.32609e-05
NUP160	1.32494e-05
ATG16L1	1.3222e-05
COL12A1	1.31983e-05
CHMP1B	1.31867e-05
MVD	1.31768e-05
EIF4E	1.31732e-05
RAB31	1.31701e-05
SERP1	1.31543e-05
CCT4	1.31317e-05
ITGA6	1.31267e-05
MAP2K7	1.31125e-05
ROCK1	1.31078e-05
STK11	1.30945e-05
SENP2	1.30928e-05
UBE2K	1.30927e-05
UQCR11	1.30726e-05
SDHC	1.30621e-05
TTF1	1.30555e-05
TAOK1	1.30515e-05
NDUFB3	1.30508e-05
LPIN3	1.30335e-05
SLC44A2	1.30317e-05
PAK2	1.30093e-05
SLC25A16	1.30091e-05
ACO2	1.30052e-05
ALDH6A1	1.3003e-05
CS	1.29942e-05
TRMT1	1.29787e-05
PPP2R5C	1.29717e-05
SSX2IP	1.29644e-05
NUDT21	1.29525e-05
NDUFA13	1.29106e-05
CREB3L1	1.28977e-05
FZD6	1.28802e-05
RPS20	1.28535e-05
JAK3	1.28039e-05
NDUFB6	1.2785e-05
ALG10	1.27802e-05
UBE2E3	1.27799e-05
PPM1A	1.27771e-05
KDR	1.27591e-05
FADS2	1.27554e-05
FCGR3A	1.27418e-05
SLC1A4	1.26919e-05
TRMT6	1.26825e-05
ITPR3	1.26757e-05
EHD2	1.26731e-05
IL2RA	1.26726e-05
UBE2A	1.26696e-05
IRS2	1.26689e-05
PIK3C3	1.26391e-05
TICAM1	1.2624e-05
SSBP1	1.25952e-05
CCNT2	1.25196e-05
FZD8	1.25175e-05
SSRP1	1.24964e-05
CREB3	1.24922e-05
UBE2J2	1.24842e-05
RANGAP1	1.24595e-05
HDAC9	1.24595e-05
ELMO1	1.24581e-05
SEC61B	1.24536e-05
HDAC3	1.24151e-05
PLCH1	1.23989e-05
COPS5	1.23941e-05
HAUS2	1.23772e-05
CBX5	1.23597e-05
RPL7A	1.23542e-05
NCBP1	1.23406e-05
NIPBL	1.23333e-05
RAP1GAP	1.23278e-05
SNX4	1.23274e-05
PAFAH1B1	1.23227e-05
SUFU	1.23224e-05
SLC9A1	1.2253e-05
HIBCH	1.22399e-05
SNRPB	1.22167e-05
SUPT16H	1.2205e-05
RAB8A	1.21969e-05
SNX2	1.21643e-05
TPR	1.21385e-05
TYROBP	1.21339e-05
PLCB2	1.21167e-05
AKAP1	1.21144e-05
ARHGEF12	1.21135e-05
SEC62	1.21041e-05
SNAPC3	1.20996e-05
CTNNA1	1.207e-05
MYL9	1.2058e-05
PGM1	1.20556e-05
SRP9	1.20498e-05
NCOA1	1.20494e-05
SNX12	1.20258e-05
ITGA9	1.20241e-05
RPTOR	1.20178e-05
PSD4	1.20074e-05
ATG4D	1.20034e-05
LOXL2	1.19951e-05
MAP3K1	1.19904e-05
SLC7A11	1.19856e-05
FGD3	1.19784e-05
RBM8A	1.19766e-05
ATP5C1	1.1971e-05
SLC2A1	1.1963e-05
KIFC3	1.19603e-05
AQR	1.19512e-05
ACTR2	1.19486e-05
CASP1	1.19485e-05
BIRC2	1.1946e-05
MCM7	1.19387e-05
THOC6	1.19348e-05
WFS1	1.19334e-05
DLD	1.19323e-05
TUBA1C	1.19266e-05
SIRT3	1.192e-05
BRCA2	1.19085e-05
FLNB	1.18986e-05
GNA13	1.18865e-05
PAPSS1	1.18831e-05
IQSEC2	1.18819e-05
GFPT2	1.18764e-05
E2F5	1.18756e-05
LIN37	1.1874e-05
PPP3CA	1.1873e-05
ITGA1	1.187e-05
MAPK7	1.18555e-05
EPN1	1.18548e-05
MLF1	1.18486e-05
SNAPC4	1.18123e-05
POLR3GL	1.1786e-05
EIF4EBP1	1.17842e-05
AP4M1	1.17818e-05
HSP90AB1	1.17779e-05
SNRPG	1.17749e-05
NDC80	1.17651e-05
SMAD9	1.1752e-05
VCL	1.17408e-05
MAPKAPK5	1.1738e-05
CCNH	1.17057e-05
MCEE	1.16952e-05
PFN1	1.16877e-05
RPS6KA1	1.16808e-05
SIRT1	1.16698e-05
HK3	1.16525e-05
VPS29	1.16498e-05
SLC22A3	1.16498e-05
EPS15L1	1.16468e-05
CCL3	1.16395e-05
ZWINT	1.16341e-05
HADHB	1.16262e-05
FKBP9	1.16238e-05
COPS2	1.16088e-05
NUP205	1.15866e-05
NFKBIB	1.15821e-05
SPCS3	1.1578e-05
PTPRM	1.15756e-05
PPP1CA	1.15752e-05
PLA2G4C	1.15481e-05
SYK	1.1541e-05
MAFB	1.15351e-05
CDK4	1.15243e-05
KIF1C	1.15089e-05
RPL4	1.14962e-05
HES1	1.14924e-05
B4GALT7	1.14875e-05
SLC35B2	1.14843e-05
ATG10	1.14786e-05
PRKCI	1.14669e-05
EXOSC4	1.1462e-05
RPE	1.14488e-05
COL10A1	1.14448e-05
IRF7	1.14439e-05
GADD45B	1.14416e-05
LPL	1.14365e-05
MTHFD2	1.14252e-05
STAG2	1.14013e-05
TSC2	1.14008e-05
FGF2	1.13981e-05
AP1M2	1.13951e-05
NDUFA4	1.13913e-05
DCN	1.13778e-05
GNA14	1.13634e-05
ELMO3	1.13601e-05
ASF1A	1.1333e-05
FBP1	1.133e-05
COX7A2	1.13179e-05
POLG2	1.13131e-05
HIST1H1D	1.12926e-05
NR1D1	1.12914e-05
CRKL	1.12748e-05
RANBP2	1.1271e-05
S1PR1	1.12644e-05
CKS1B	1.12517e-05
RAB11FIP5	1.12484e-05
RNF31	1.12439e-05
DCTN2	1.12364e-05
PI4KB	1.12362e-05
KDM5A	1.12331e-05
DYNC1I2	1.12315e-05
BCL2	1.12287e-05
COL1A2	1.12181e-05
SHARPIN	1.12046e-05
THBS1	1.12018e-05
EPHA1	1.11955e-05
SOD1	1.11891e-05
COL9A2	1.11575e-05
PIP5K1C	1.11403e-05
PLAU	1.1139e-05
EXTL3	1.11273e-05
AP1B1	1.10905e-05
NFATC3	1.10872e-05
LY96	1.10811e-05
NLRX1	1.10757e-05
LIMK1	1.10751e-05
PRIM1	1.10734e-05
ARF3	1.10603e-05
COX7C	1.10556e-05
LSS	1.10512e-05
MET	1.10232e-05
PRPF19	1.10219e-05
WWP1	1.09708e-05
ZC3H11A	1.09582e-05
AKT1S1	1.09569e-05
SLC44A3	1.09471e-05
ZBTB17	1.09411e-05
SLC7A6	1.09278e-05
CHMP4A	1.09226e-05
SLIT3	1.09182e-05
SLC2A12	1.09034e-05
ATP5D	1.08999e-05
MEF2C	1.08947e-05
CACNA2D2	1.08923e-05
AMPD3	1.08811e-05
MED6	1.0868e-05
EFNA4	1.08592e-05
KLF2	1.08525e-05
NDUFA8	1.08411e-05
NCK2	1.08268e-05
CCT8	1.08177e-05
UBE2F	1.08161e-05
CCL4	1.07948e-05
FBXO4	1.07944e-05
ASAP1	1.0791e-05
MED24	1.07724e-05
RCC2	1.07524e-05
CACNB3	1.07509e-05
MTF2	1.0738e-05
NDUFS5	1.07249e-05
DPP4	1.0718e-05
ELOVL6	1.07155e-05
PIK3C2B	1.07116e-05
DAG1	1.07015e-05
RNF135	1.06995e-05
PTRF	1.06946e-05
MED18	1.06873e-05
CRTC2	1.06832e-05
RRAS2	1.06823e-05
RRM2	1.06787e-05
TBL1X	1.06563e-05
CXCL12	1.06505e-05
EP400	1.06487e-05
INSR	1.06389e-05
ABL1	1.06372e-05
CTSK	1.06251e-05
ZNF473	1.06056e-05
ITGA7	1.06033e-05
PIN1	1.06011e-05
MAPKAPK3	1.05893e-05
LDB1	1.05856e-05
SEC11C	1.05846e-05
PAK4	1.05829e-05
IFNGR2	1.05758e-05
PLK4	1.0574e-05
MAP3K2	1.05597e-05
YIF1A	1.05525e-05
FZR1	1.0551e-05
BLOC1S1	1.05248e-05
BMP4	1.05171e-05
KIF21B	1.05135e-05
ALG10B	1.05127e-05
PSD3	1.05125e-05
E2F4	1.04964e-05
SLC35A3	1.04923e-05
ALDH3A2	1.04871e-05
KIF16B	1.04849e-05
HMGN1	1.04759e-05
UBA2	1.04684e-05
INPP1	1.0467e-05
NEDD4	1.04638e-05
SAE1	1.04582e-05
FBXO6	1.04508e-05
LAMA4	1.04507e-05
TUBA1B	1.04418e-05
PARD3	1.04362e-05
PLCB1	1.04075e-05
NEIL1	1.04073e-05
RXRA	1.03925e-05
PDCD4	1.03917e-05
DCP2	1.03908e-05
ALG9	1.03896e-05
RNF114	1.03807e-05
DOCK4	1.03766e-05
PRKCE	1.03681e-05
DDB1	1.03665e-05
RPL26L1	1.03443e-05
MYL12B	1.03391e-05
RARA	1.03296e-05
HEY1	1.03232e-05
GNRHR	1.03215e-05
CDK5	1.03215e-05
PPCS	1.03103e-05
MAML1	1.02923e-05
CFL1	1.02861e-05
GNA15	1.02756e-05
PER2	1.02574e-05
DPYD	1.02459e-05
CABIN1	1.02429e-05
FBXW4	1.02302e-05
COX5A	1.02236e-05
BAX	1.02117e-05
AP1S1	1.02014e-05
CABLES1	1.01969e-05
CEP57	1.01965e-05
EPOR	1.01962e-05
PDK1	1.01924e-05
TET2	1.01871e-05
SSR1	1.0182e-05
TRMT11	1.01788e-05
PTK2B	1.01711e-05
FOXO1	1.01681e-05
SEC61A2	1.01648e-05
IL4R	1.01547e-05
PSMA1	1.01479e-05
SNAI2	1.01385e-05
GALT	1.01281e-05
ALDH5A1	1.01243e-05
CSF1	1.01172e-05
ALG6	1.01089e-05
LMNB1	1.01056e-05
HAUS1	1.0099e-05
UBA6	1.00923e-05
GADD45G	1.0091e-05
GBA	1.00851e-05
NDUFA9	1.00799e-05
ELK4	1.00775e-05
TATDN2	1.00572e-05
ARHGAP19	1.00532e-05
MYL12A	1.00514e-05
GINS3	1.00443e-05
MSH6	1.00401e-05
UNKL	1.00382e-05
SNRPD3	1.00366e-05
ATP6V0E1	1.0034e-05
ATG4A	1.00179e-05
G6PC3	1.00124e-05
CPEB4	1.00109e-05
DYNLL1	1.00066e-05
TAB1	1.00035e-05
VAV3	9.99025e-06
CD247	9.98841e-06
GPAM	9.98115e-06
ALG2	9.97128e-06
RPL13	9.96781e-06
RNF2	9.96729e-06
IGF1	9.95987e-06
EGLN1	9.95752e-06
RNF34	9.95748e-06
SPG20	9.95692e-06
ETV1	9.94653e-06
SMC3	9.93494e-06
CD37	9.9337e-06
VCAM1	9.93102e-06
SMO	9.9237e-06
SH3GLB2	9.9235e-06
MFGE8	9.92124e-06
ECT2	9.90841e-06
BUB1B	9.89224e-06
SLC2A6	9.88989e-06
TET1	9.87465e-06
GPS1	9.87385e-06
TFAP4	9.86484e-06
MIB2	9.86441e-06
RPS6KA2	9.85476e-06
HIST2H2AC	9.85151e-06
ZBTB16	9.83513e-06
SKA2	9.83087e-06
CD3D	9.8299e-06
SPG21	9.81809e-06
PER3	9.81157e-06
UBE3A	9.79121e-06
BACE1	9.77776e-06
LCLAT1	9.77484e-06
RRAGB	9.77046e-06
TAF5L	9.75878e-06
TBC1D4	9.75468e-06
AURKA	9.7541e-06
PABPC1	9.7403e-06
ATP8B1	9.71674e-06
PSEN1	9.71363e-06
ATG5	9.71309e-06
YWHAH	9.71209e-06
GK	9.712e-06
OSGEP	9.70346e-06
TMEM126B	9.70174e-06
YAP1	9.68742e-06
PTK6	9.67134e-06
MFN2	9.66625e-06
SNW1	9.65652e-06
C4BPA	9.65238e-06
SGMS1	9.64956e-06
GCSH	9.64073e-06
TYK2	9.61594e-06
POU2F1	9.60269e-06
SPTLC1	9.59839e-06
HLA-DPB1	9.57982e-06
PI4K2A	9.57653e-06
PDIA6	9.56298e-06
DAPK1	9.56042e-06
XRCC1	9.55565e-06
MYBL2	9.5494e-06
ULK1	9.54025e-06
HDAC11	9.53509e-06
ZAP70	9.53244e-06
AP2M1	9.5288e-06
NSMCE2	9.5244e-06
ITPK1	9.51111e-06
DLC1	9.50038e-06
SKI	9.49509e-06
CTSZ	9.48479e-06
DGUOK	9.4754e-06
GART	9.46202e-06
SLC26A2	9.45102e-06
LEF1	9.4449e-06
STK4	9.44392e-06
EXOSC1	9.44045e-06
SFTPC	9.43811e-06
TRAF5	9.43088e-06
ZNRF2	9.42786e-06
HSP90AA1	9.41092e-06
SOCS3	9.40998e-06
UBE2G2	9.37548e-06
TAF1D	9.37059e-06
HSP90B1	9.36287e-06
GLUL	9.34352e-06
LAT	9.3361e-06
PARD6B	9.32402e-06
MED12	9.29774e-06
GRB2	9.29562e-06
PFKM	9.2956e-06
TRIM21	9.29333e-06
ACSL3	9.27191e-06
DGAT2	9.26539e-06
HIST1H1B	9.25726e-06
VEGFA	9.25048e-06
EPHB2	9.24768e-06
BACE2	9.23759e-06
ATP2B4	9.23554e-06
GOT2	9.23178e-06
MLLT1	9.22082e-06
CETN2	9.21886e-06
MCM4	9.21828e-06
IL11RA	9.21249e-06
INPP5B	9.20946e-06
APPL1	9.20885e-06
RAD23A	9.20233e-06
EHD1	9.18888e-06
TPP1	9.18829e-06
COL6A6	9.18116e-06
ADA	9.17438e-06
POLK	9.17077e-06
NDUFC2	9.1661e-06
CHMP4B	9.1585e-06
VPS4B	9.15824e-06
CDK14	9.15288e-06
NDUFA11	9.15008e-06
PJA2	9.13738e-06
IKBKE	9.1249e-06
SOCS1	9.11842e-06
NCOR2	9.11406e-06
ACTN1	9.11223e-06
PPIE	9.09591e-06
SGPP2	9.08713e-06
SAR1B	9.0851e-06
PDK4	9.07872e-06
SFTA3	9.07677e-06
DAB2	9.06995e-06
LGMN	9.06675e-06
TLR7	9.05832e-06
KIF1B	9.05725e-06
CD63	9.04788e-06
CTSA	9.04746e-06
PDHB	9.04235e-06
CCT7	9.03979e-06
GTF2H5	9.03943e-06
IFNAR2	9.03159e-06
FBXO5	9.02349e-06
FASN	9.01877e-06
BLM	9.01062e-06
MAFG	8.98956e-06
NOTCH2	8.98702e-06
PARK2	8.98013e-06
HAUS6	8.97731e-06
DTX4	8.97039e-06
HAUS4	8.9604e-06
RASA1	8.95019e-06
RRM2B	8.94099e-06
GPX3	8.90482e-06
THOC5	8.88439e-06
TRIT1	8.87592e-06
NME1	8.87171e-06
SH3RF1	8.86645e-06
CD2	8.85782e-06
POP7	8.85228e-06
PLCE1	8.84949e-06
EZR	8.84495e-06
SIAH1	8.84271e-06
ERCC3	8.83194e-06
BCL2L11	8.82847e-06
LDLR	8.8212e-06
LIN54	8.82049e-06
BCL6	8.82023e-06
DAPK2	8.81248e-06
CDKN2D	8.79035e-06
TDRKH	8.78568e-06
ACADSB	8.7611e-06
KDM2A	8.75966e-06
RAPGEF4	8.75883e-06
BRCA1	8.75356e-06
PLN	8.75039e-06
CHMP2A	8.74451e-06
PLK3	8.73487e-06
BGN	8.73201e-06
MMP19	8.7239e-06
FCGR2C	8.71905e-06
COL15A1	8.70865e-06
DOCK9	8.6972e-06
SP100	8.69269e-06
NCOA6	8.68826e-06
CYTH4	8.68585e-06
VAV2	8.68113e-06
HIST1H2AM	8.67111e-06
SACM1L	8.67026e-06
MLH1	8.66847e-06
LIMK2	8.6603e-06
LAMB2	8.64644e-06
NR4A2	8.64226e-06
EPHA2	8.63951e-06
SDC2	8.63013e-06
HS6ST1	8.62947e-06
COL6A2	8.61077e-06
SH3KBP1	8.61064e-06
KAT5	8.60227e-06
UBE2Q1	8.60092e-06
NRIP1	8.59896e-06
SERPINB6	8.59318e-06
RAD50	8.59267e-06
FGFR1OP	8.59248e-06
SIK1	8.58976e-06
SMC1A	8.57806e-06
PPP2R2A	8.57675e-06
RPS6KB2	8.57374e-06
PRKCD	8.56832e-06
XRCC2	8.56339e-06
SSR2	8.55508e-06
FUT8	8.54749e-06
PRKCQ	8.54665e-06
GORASP1	8.54389e-06
NT5E	8.54323e-06
BUB1	8.54136e-06
EWSR1	8.53892e-06
RORC	8.53e-06
SNRPD1	8.50574e-06
RRAGC	8.50399e-06
POP1	8.49855e-06
SPC25	8.48953e-06
STX4	8.48173e-06
MLYCD	8.47595e-06
STRADA	8.47313e-06
RNF7	8.47033e-06
DYNC1H1	8.46621e-06
CHN2	8.45597e-06
GATA6	8.45094e-06
RNPS1	8.4376e-06
TFDP1	8.43601e-06
KIT	8.41932e-06
CRAT	8.41798e-06
RNF4	8.41139e-06
GDI1	8.40764e-06
EED	8.40124e-06
ADAR	8.40079e-06
CENPJ	8.39603e-06
ENDOG	8.38512e-06
FGD4	8.3737e-06
ATF2	8.36705e-06
MIB1	8.36514e-06
ST3GAL6	8.35282e-06
PBX1	8.3495e-06
ALG8	8.34896e-06
LBR	8.34861e-06
ACADM	8.34789e-06
EGR2	8.33775e-06
KDM4A	8.33709e-06
ABAT	8.33099e-06
ELOVL1	8.31966e-06
EFNB2	8.31672e-06
SCO1	8.31265e-06
ACTR1A	8.30912e-06
CSNK2A2	8.30555e-06
CEBPB	8.29723e-06
ARHGAP5	8.29715e-06
UBE2Z	8.28927e-06
ATG4B	8.28702e-06
RRM1	8.27944e-06
DNAJB1	8.27364e-06
INPP5E	8.26511e-06
UBOX5	8.25641e-06
CNDP2	8.25493e-06
EXOSC6	8.2469e-06
WNT7B	8.23684e-06
PFKP	8.22309e-06
RNF123	8.21859e-06
CHMP4C	8.21311e-06
SQSTM1	8.21211e-06
ALDH1L2	8.19986e-06
RAB14	8.18949e-06
CPEB3	8.18632e-06
ROBO1	8.17588e-06
ARID1A	8.17232e-06
TRAF3	8.17093e-06
NDUFA3	8.16933e-06
GLCE	8.16769e-06
PARP3	8.16455e-06
EXOSC2	8.16312e-06
SIRT6	8.16296e-06
ERCC8	8.1509e-06
COX6C	8.14155e-06
DAD1	8.13981e-06
COL17A1	8.13946e-06
RNF25	8.12954e-06
BECN1	8.10461e-06
ATM	8.09233e-06
CDC73	8.08381e-06
CAPN2	8.08059e-06
XPC	8.07678e-06
MCM3	8.06426e-06
UBE2W	8.06368e-06
SLC35B4	8.06289e-06
IL6R	8.06071e-06
CTSB	8.05086e-06
FGF7	8.04462e-06
HIST1H1E	8.03577e-06
TFRC	8.03209e-06
KIF23	8.02411e-06
CPEB2	8.02381e-06
CD2AP	8.01458e-06
ASPSCR1	8.00719e-06
KDM4C	7.99767e-06
HAUS8	7.99683e-06
COPS7A	7.99625e-06
SLIT2	7.99533e-06
EIF2B3	7.99351e-06
CAV2	7.99234e-06
HEXA	7.99126e-06
POM121	7.98936e-06
USP4	7.98381e-06
MED7	7.97954e-06
ARID4B	7.97913e-06
PDCD6IP	7.97041e-06
PHC2	7.95614e-06
VAMP3	7.95495e-06
PIAS1	7.95127e-06
RBCK1	7.94426e-06
GDI2	7.92612e-06
EIF4B	7.92504e-06
YWHAG	7.92139e-06
DCTN1	7.91953e-06
SEMA4D	7.91554e-06
DHFR	7.91389e-06
PPAT	7.91363e-06
PCBP1	7.90667e-06
BBS5	7.90506e-06
NDUFC1	7.90415e-06
VAMP2	7.90415e-06
EXOSC7	7.90258e-06
ELOVL7	7.88976e-06
UBE2E2	7.88932e-06
HYAL1	7.88841e-06
IDS	7.88687e-06
DYNC2LI1	7.88484e-06
IFNAR1	7.8837e-06
RPL39L	7.87688e-06
VASP	7.87559e-06
REV3L	7.8722e-06
BIRC5	7.87184e-06
MCM6	7.86602e-06
UBE3C	7.85406e-06
APRT	7.8473e-06
TOPBP1	7.8411e-06
CD28	7.83776e-06
ACAP3	7.82814e-06
SIAH2	7.82382e-06
PRKAA1	7.82062e-06
CDKN1A	7.81687e-06
NPEPPS	7.81283e-06
ATF6	7.81021e-06
ALDH2	7.80725e-06
JMJD7-PLA2G4B	7.79951e-06
UBA5	7.79906e-06
CD74	7.79594e-06
UPF3A	7.7739e-06
LEO1	7.76541e-06
ATP10A	7.74255e-06
PALB2	7.74176e-06
SEC24B	7.74125e-06
ALG14	7.73776e-06
JARID2	7.73576e-06
JUP	7.73257e-06
VANGL2	7.72603e-06
VHL	7.71664e-06
RHPN1	7.71461e-06
MITF	7.71188e-06
USP18	7.70756e-06
ZNRF1	7.69863e-06
TAF1A	7.69824e-06
NOD1	7.69747e-06
TCEB1	7.69436e-06
IL18	7.6883e-06
ARHGAP30	7.6845e-06
CDK5RAP2	7.68283e-06
SMUG1	7.68209e-06
PANK2	7.68195e-06
MINK1	7.67201e-06
IDH1	7.66296e-06
IL7R	7.65763e-06
WDR4	7.65704e-06
C1R	7.64226e-06
RAPGEF3	7.63817e-06
SHC2	7.63512e-06
ABCD4	7.6305e-06
ARRB1	7.62995e-06
KIF27	7.62057e-06
PDPR	7.61681e-06
HIST1H2AH	7.60605e-06
ARHGEF2	7.60535e-06
SLC35C1	7.59813e-06
SLC38A2	7.5968e-06
MMP14	7.59516e-06
PIP4K2C	7.58878e-06
ME2	7.58516e-06
PFKFB3	7.58337e-06
LUM	7.58325e-06
CEACAM1	7.57968e-06
EDNRA	7.57432e-06
BCAT1	7.57322e-06
PHAX	7.56664e-06
PARD6G	7.56548e-06
CEP152	7.56496e-06
NUDT12	7.56149e-06
MED21	7.56036e-06
VPS45	7.55274e-06
UBE2O	7.55215e-06
NDUFS4	7.54834e-06
KDM4B	7.54589e-06
DIAPH1	7.5407e-06
PTPRF	7.53784e-06
EPHB4	7.52857e-06
EXOSC9	7.52609e-06
FYB	7.51954e-06
FCGR2A	7.50792e-06
PFKFB2	7.48722e-06
MCM2	7.47882e-06
ATP2A3	7.4641e-06
RTKN	7.461e-06
MTOR	7.4567e-06
DTX2	7.44703e-06
PIAS2	7.44462e-06
COL8A1	7.4376e-06
MED31	7.43617e-06
CTSC	7.43578e-06
FBXL3	7.43155e-06
HIRA	7.42876e-06
ABR	7.42498e-06
ARHGEF7	7.4177e-06
ARHGAP28	7.41195e-06
MAPRE1	7.40522e-06
RNF185	7.39815e-06
PPP1CC	7.39478e-06
NBN	7.38316e-06
VPS35	7.37872e-06
WDR77	7.36947e-06
PI4KA	7.36811e-06
RANBP1	7.36311e-06
TMED2	7.36169e-06
PPP1R12C	7.35806e-06
CKAP5	7.3498e-06
BDH1	7.34213e-06
PSEN2	7.33679e-06
ARHGEF11	7.328e-06
SCAI	7.32438e-06
C3	7.32151e-06
DYRK1A	7.31993e-06
IVD	7.31579e-06
PPP1R3E	7.31488e-06
SARNP	7.30417e-06
TRIP12	7.30277e-06
MAN1B1	7.30198e-06
DNMT3A	7.29809e-06
RBL1	7.29518e-06
MTHFD1L	7.29437e-06
CACNB1	7.29362e-06
SIPA1	7.29217e-06
U2AF2	7.28994e-06
UQCRC1	7.28574e-06
RICTOR	7.28401e-06
HAUS5	7.27897e-06
IDI1	7.27017e-06
DNASE2	7.24964e-06
HOXB3	7.24405e-06
EIF2S1	7.24137e-06
TXNL4A	7.23746e-06
RAD23B	7.23584e-06
CAPN7	7.22115e-06
FGD1	7.21803e-06
VEGFC	7.21728e-06
CHD9	7.2171e-06
CCNG2	7.21309e-06
TOMM5	7.2001e-06
NUDT2	7.19125e-06
STAG1	7.18465e-06
DYNLL2	7.184e-06
MED15	7.17753e-06
MED28	7.17064e-06
LTBR	7.1695e-06
NT5C	7.16576e-06
AP1G1	7.16012e-06
SEMA7A	7.15903e-06
CSF2RB	7.14481e-06
CD3E	7.14294e-06
MTMR2	7.13935e-06
SMAD1	7.12834e-06
NDUFS2	7.12729e-06
CD36	7.1206e-06
BDKRB2	7.1179e-06
HMGCL	7.11475e-06
SMAP2	7.10506e-06
RBBP6	7.1021e-06
TSEN54	7.0985e-06
TEAD1	7.09265e-06
SLC22A18	7.08504e-06
MMP12	7.08276e-06
BLZF1	7.07859e-06
BMI1	7.0771e-06
EIF4A2	7.07686e-06
MSH3	7.07461e-06
PELI2	7.07431e-06
UNG	7.0724e-06
EIF4G2	7.07199e-06
CDC25B	7.07084e-06
RAPGEF2	7.06935e-06
BIRC3	7.068e-06
GGA2	7.06515e-06
NDUFS1	7.06462e-06
MME	7.05602e-06
CSF1R	7.05563e-06
VTI1A	7.05005e-06
SENP1	7.04616e-06
NMT2	7.03688e-06
CARM1	7.03563e-06
HMGA1	7.03476e-06
GGA3	7.03447e-06
ST6GALNAC6	7.03408e-06
IL7	7.0297e-06
NME4	7.02967e-06
RALA	7.02649e-06
MAP2K6	7.0177e-06
MFNG	7.01104e-06
ACOX3	7.00425e-06
ATG4C	7.00393e-06
PLXNB1	6.99737e-06
ARHGEF6	6.9931e-06
FBXW5	6.98967e-06
EEF1E1	6.98081e-06
GPD1L	6.96746e-06
MED13	6.95925e-06
LEMD2	6.95649e-06
TFAM	6.94993e-06
BBS12	6.94607e-06
CFL2	6.94416e-06
EIF2B2	6.94329e-06
MRI1	6.94001e-06
ABCC9	6.93781e-06
SLC35A2	6.93217e-06
PAPOLA	6.92723e-06
YKT6	6.9249e-06
MED17	6.91913e-06
KCNJ13	6.91586e-06
RAB22A	6.90675e-06
RBMX	6.9008e-06
PDGFRB	6.90046e-06
FBXW11	6.89931e-06
JMJD6	6.89667e-06
SMC6	6.89594e-06
FBXL5	6.89183e-06
NDUFAF1	6.89115e-06
CDIPT	6.88744e-06
RNASEL	6.88585e-06
FCER1G	6.88022e-06
USE1	6.87519e-06
PRKD1	6.87334e-06
LOXL3	6.8699e-06
LPAR6	6.86726e-06
PECAM1	6.86622e-06
FBXO32	6.86619e-06
PRKDC	6.86469e-06
DST	6.86394e-06
OS9	6.85407e-06
WTIP	6.85137e-06
CD4	6.84875e-06
CAMK2D	6.82897e-06
NDUFAF3	6.8286e-06
SNRNP40	6.82633e-06
[truncated: 9,174 more rows]
