# Supplementary material for: Cross-attention enables deep learning on limited omics-imaging-clinical data of 130 lung cancer patients
Source: Cell Rep Methods. 2024 Jul 8;4(7):100817. doi: 10.1016/j.crmeth.2024.100817 (PMC11294841; doi:10.1016/j.crmeth.2024.100817)
Supplement: Data S1. Tables S3–S8 [file mmc2.zip › Supplementary_files/Table S5.xlsx]

## Sheet: Table S5
KEGG Pathways	Count	PValue	Genes	Fold Enrichment	Bonferroni	Benjamini	FDR
hsa04714:Thermogenesis	13	1.1633e-10	NDUFA11, NDUFA5, NDUFA12, NDUFA2, ADCY4, UQCR11, ACSL3, NDUFS8, CREB3L4, NDUFAB1, CREB3L2, UQCRFS1, KRAS	12.6608	2.43129e-08	2.43129e-08	2.187e-08
hsa05020:Prion disease	12	1.08446e-08	PSMB7, NDUFS8, NDUFA11, NDUFA5, CREB3L4, NDUFA12, NDUFAB1, NDUFA2, CREB3L2, PIK3R3, UQCRFS1, UQCR11	9.96827	2.26653e-06	1.13326e-06	1.0194e-06
hsa05415:Diabetic cardiomyopathy	10	1.35571e-07	SMAD2, NDUFS8, NDUFA11, NDUFA5, NDUFA12, NDUFAB1, NDUFA2, PIK3R3, UQCRFS1, UQCR11	11.1304	2.83339e-05	9.44475e-06	8.49576e-06
hsa04932:Non-alcoholic fatty liver disease	9	2.33131e-07	NDUFS8, NDUFA11, NDUFA5, NDUFA12, NDUFAB1, NDUFA2, PIK3R3, UQCRFS1, UQCR11	13.1195	4.87233e-05	1.21811e-05	1.09572e-05
hsa05208:Chemical carcinogenesis - reactive oxygen species	10	3.02408e-07	NDUFS8, NDUFA11, NDUFA5, NDUFA12, NDUFAB1, NDUFA2, PIK3R3, UQCRFS1, KRAS, UQCR11	10.1322	6.32012e-05	1.26406e-05	1.13705e-05
hsa05016:Huntington disease	11	4.22743e-07	PSMB7, NDUFS8, NDUFA11, NDUFA5, CREB3L4, NDUFA12, NDUFAB1, NDUFA2, CREB3L2, UQCRFS1, UQCR11	8.12229	8.83493e-05	1.47255e-05	1.32459e-05
hsa00190:Oxidative phosphorylation	8	1.34315e-06	NDUFS8, NDUFA11, NDUFA5, NDUFA12, NDUFAB1, NDUFA2, UQCRFS1, UQCR11	13.4894	0.000280679	4.01025e-05	3.60731e-05
hsa05010:Alzheimer disease	11	3.35442e-06	PSMB7, NDUFS8, NDUFA11, NDUFA5, NDUFA12, NDUFAB1, NDUFA2, PIK3R3, UQCRFS1, KRAS, UQCR11	6.47245	0.000700829	8.76342e-05	7.88288e-05
hsa05012:Parkinson disease	9	1.35084e-05	PSMB7, NDUFS8, NDUFA11, NDUFA5, NDUFA12, NDUFAB1, NDUFA2, UQCRFS1, UQCR11	7.64484	0.00281928	0.000313694	0.000282175
hsa05014:Amyotrophic lateral sclerosis	10	1.73572e-05	PSMB7, NDUFS8, NDUFA11, NDUFA5, NDUFA12, NDUFAB1, NDUFA2, UQCRFS1, UQCR11, HDAC6	6.20735	0.00362111	0.000362765	0.000326315
hsa04723:Retrograde endocannabinoid signaling	7	3.54523e-05	NDUFS8, NDUFA11, NDUFA5, NDUFA12, NDUFAB1, NDUFA2, ADCY4	10.6867	0.00738227	0.000624632	0.00056187
hsa04211:Longevity regulating pathway	6	3.5864e-05	CREB3L4, CREB3L2, ADCY4, PIK3R3, KRAS, FOXO1	15.2324	0.00746769	0.000624632	0.00056187
hsa05022:Pathways of neurodegeneration - multiple diseases	10	0.000141517	PSMB7, NDUFS8, NDUFA11, NDUFA5, NDUFA12, NDUFAB1, NDUFA2, UQCRFS1, KRAS, UQCR11	4.74679	0.0291461	0.00227516	0.00204656
hsa04926:Relaxin signaling pathway	6	0.000209956	SMAD2, CREB3L4, CREB3L2, ADCY4, PIK3R3, KRAS	10.5092	0.0429364	0.00313435	0.00281941
hsa05166:Human T-cell leukemia virus 1 infection	7	0.000331832	SMAD2, CREB3L4, CREB3L2, ADCY4, PIK3R3, KRAS, HLA-DRB1	7.12447	0.0670133	0.00462352	0.00415896
hsa05215:Prostate cancer	5	0.000759697	CREB3L4, CREB3L2, PIK3R3, KRAS, FOXO1	11.6468	0.146865	0.00992355	0.00892645
hsa04725:Cholinergic synapse	5	0.0013441	CREB3L4, CREB3L2, ADCY4, PIK3R3, KRAS	9.99767	0.245052	0.0165245	0.0148642
hsa04935:Growth hormone synthesis, secretion and action	5	0.00167838	CREB3L4, CREB3L2, ADCY4, PIK3R3, KRAS	9.41447	0.29607	0.0186167	0.0167461
hsa05203:Viral carcinogenesis	6	0.00169242	CREB3L4, HDAC11, CREB3L2, PIK3R3, KRAS, HDAC6	6.64551	0.298136	0.0186167	0.0167461
hsa03040:Spliceosome	6	0.00217571	SF3B3, PPIH, SNRPD3, TXNL4A, SNRPA, U2SURP	6.27632	0.36569	0.0222201	0.0199875
hsa04213:Longevity regulating pathway - multiple species	4	0.00223264	ADCY4, PIK3R3, KRAS, FOXO1	14.8162	0.37321	0.0222201	0.0199875
hsa05165:Human papillomavirus infection	7	0.00265201	CREB3L4, COL6A1, CREB3L2, ITGB8, PIK3R3, KRAS, FOXO1	4.77834	0.425931	0.0247501	0.0222633
hsa04915:Estrogen signaling pathway	5	0.0027237	CREB3L4, CREB3L2, ADCY4, PIK3R3, KRAS	8.24625	0.434491	0.0247501	0.0222633
hsa05034:Alcoholism	5	0.00836301	CREB3L4, HDAC11, CREB3L2, KRAS, HDAC6	6.00924	0.82713	0.0707234	0.0636172
hsa05231:Choline metabolism in cancer	4	0.00845974	PIK3R3, PLA2G4A, KRAS, WASF2	9.22234	0.830619	0.0707234	0.0636172
hsa04933:AGE-RAGE signaling pathway in diabetic complications	4	0.00894115	SMAD2, PIK3R3, KRAS, FOXO1	9.03789	0.846967	0.0711203	0.0639742
hsa04916:Melanogenesis	4	0.00918779	CREB3L4, CREB3L2, ADCY4, KRAS	8.94841	0.854725	0.0711203	0.0639742
hsa04974:Protein digestion and absorption	4	0.009693	COL15A1, COL16A1, COL5A3, COL6A1	8.77466	0.869413	0.0723513	0.0650816
hsa04960:Aldosterone-regulated sodium reabsorption	3	0.010946	PIK3R3, KRAS, SFN	18.3201	0.899773	0.0768163	0.0690979
hsa04931:Insulin resistance	4	0.0110263	CREB3L4, CREB3L2, PIK3R3, FOXO1	8.36842	0.90146	0.0768163	0.0690979
hsa05207:Chemical carcinogenesis - receptor activation	5	0.0126134	CREB3L4, CREB3L2, ADCY4, PIK3R3, KRAS	5.32895	0.929558	0.0833407	0.0749667
hsa04668:TNF signaling pathway	4	0.0127603	CREB3L4, CREB3L2, TAB3, PIK3R3	7.92798	0.931715	0.0833407	0.0749667
hsa04152:AMPK signaling pathway	4	0.0149709	CREB3L4, CREB3L2, PIK3R3, FOXO1	7.46933	0.957258	0.0947071	0.0851911
hsa05163:Human cytomegalovirus infection	5	0.0154069	CREB3L4, CREB3L2, ADCY4, PIK3R3, KRAS	5.02105	0.961036	0.0947071	0.0851911
hsa04151:PI3K-Akt signaling pathway	6	0.0180193	CREB3L4, COL6A1, CREB3L2, ITGB8, PIK3R3, KRAS	3.77628	0.977638	0.107601	0.0967894
hsa04072:Phospholipase D signaling pathway	4	0.0254287	ADCY4, PIK3R3, PLA2G4A, KRAS	6.10669	0.995408	0.147628	0.132794
hsa04370:VEGF signaling pathway	3	0.0265052	PIK3R3, PLA2G4A, KRAS	11.4888	0.996355	0.149719	0.134675
hsa04218:Cellular senescence	4	0.0291218	SMAD2, PIK3R3, KRAS, FOXO1	5.79352	0.997923	0.16017	0.144076
hsa04927:Cortisol synthesis and secretion	3	0.0317076	CREB3L4, CREB3L2, ADCY4	10.4283	0.998811	0.167564	0.150728
hsa05161:Hepatitis B	4	0.0320698	CREB3L4, CREB3L2, PIK3R3, KRAS	5.57895	0.9989	0.167564	0.150728
hsa04664:Fc epsilon RI signaling pathway	3	0.0344482	PIK3R3, PLA2G4A, KRAS	9.96827	0.999342	0.175602	0.157958
hsa04918:Thyroid hormone synthesis	3	0.0411863	CREB3L4, CREB3L2, ADCY4	9.03789	0.999848	0.204951	0.184358
hsa05212:Pancreatic cancer	3	0.0421867	SMAD2, PIK3R3, KRAS	8.91898	0.999878	0.205047	0.184444
hsa05210:Colorectal cancer	3	0.0526797	SMAD2, PIK3R3, KRAS	7.88188	0.999988	0.244668	0.220084
hsa04911:Insulin secretion	3	0.0526797	CREB3L4, CREB3L2, ADCY4	7.88188	0.999988	0.244668	0.220084
hsa01100:Metabolic pathways	12	0.0554704	GCLC, NDUFS8, NDUFA11, NDUFA5, NDUFA12, NDUFAB1, NDUFA2, ADCY4, PLA2G4A, UQCRFS1, UQCR11, ACSL3	1.75721	0.999993	0.252028	0.226705
hsa04912:GnRH signaling pathway	3	0.0605221	ADCY4, PLA2G4A, KRAS	7.28862	0.999998	0.26913	0.242088
hsa04666:Fc gamma R-mediated phagocytosis	3	0.0651741	PIK3R3, PLA2G4A, WASF2	6.98806	0.999999	0.271928	0.244605
hsa01522:Endocrine resistance	3	0.0663556	ADCY4, PIK3R3, KRAS	6.91676	0.999999	0.271928	0.244605
hsa04750:Inflammatory mediator regulation of TRP channels	3	0.0663556	ADCY4, PIK3R3, PLA2G4A	6.91676	0.999999	0.271928	0.244605
hsa04925:Aldosterone synthesis and secretion	3	0.0663556	CREB3L4, CREB3L2, ADCY4	6.91676	0.999999	0.271928	0.244605
hsa04914:Progesterone-mediated oocyte maturation	3	0.0711536	ADCY4, PIK3R3, KRAS	6.64551	1	0.28365	0.25515
hsa04024:cAMP signaling pathway	4	0.0719305	CREB3L4, CREB3L2, ADCY4, PIK3R3	4.01684	1	0.28365	0.25515
hsa04810:Regulation of actin cytoskeleton	4	0.0749816	ITGB8, PIK3R3, KRAS, WASF2	3.94668	1	0.288519	0.259529
hsa04928:Parathyroid hormone synthesis, secretion and action	3	0.0760626	CREB3L4, CREB3L2, ADCY4	6.39474	1	0.288519	0.259529
hsa04922:Glucagon signaling pathway	3	0.0773066	CREB3L4, CREB3L2, FOXO1	6.33497	1	0.288519	0.259529
hsa05131:Shigellosis	4	0.0894152	TAB3, PIK3R3, WASF2, FOXO1	3.65907	1	0.327856	0.294913
hsa04919:Thyroid hormone signaling pathway	3	0.0953771	PIK3R3, KRAS, FOXO1	5.602	1	0.343686	0.309153
hsa04611:Platelet activation	3	0.0993971	ADCY4, PIK3R3, PLA2G4A	5.46647	1	0.352102	0.316723
