# Supplementary material for: Cross-attention enables deep learning on limited omics-imaging-clinical data of 130 lung cancer patients
Source: Cell Rep Methods. 2024 Jul 8;4(7):100817. doi: 10.1016/j.crmeth.2024.100817 (PMC11294841; doi:10.1016/j.crmeth.2024.100817)
Supplement: Data S1. Tables S3–S8 [file mmc2.zip › Supplementary_files/Table S6.xlsx]

## Sheet: Table S6
KEGG Pathways	Count	PValue	Genes	Fold Enrichment	Bonferroni	Benjamini	FDR
hsa05165:Human papillomavirus infection	17	6.03213e-14	APC2, FZD3, ATP6V1G1, TBP, EGFR, NRAS, PIK3CA, COL4A4, E2F1, KRAS, IKBKG, SOS1, TP53, ATP6V1D, ATP6V1C1, ATP6V1F, MAPK3	11.9182	1.11527e-11	1.11594e-11	4.34313e-12
hsa05167:Kaposi sarcoma-associated herpesvirus infection	13	9.81695e-12	MAPK12, NRAS, PIK3CA, UBC, E2F1, GNB4, KRAS, E2F3, IKBKG, RPS27A, UBA52, TP53, MAPK3	15.55	1.81613e-09	7.3674e-10	2.86731e-10
hsa05226:Gastric cancer	12	1.22825e-11	APC2, FZD3, NRAS, PIK3CA, E2F1, KRAS, E2F3, SOS1, TP53, EGFR, TGFBR1, MAPK3	18.6889	2.27226e-09	7.3674e-10	2.86731e-10
hsa05220:Chronic myeloid leukemia	10	1.59295e-11	NRAS, PIK3CA, E2F1, KRAS, E2F3, IKBKG, SOS1, TP53, TGFBR1, MAPK3	30.5334	2.94695e-09	7.3674e-10	2.86731e-10
hsa05225:Hepatocellular carcinoma	12	4.56293e-11	APC2, FZD3, NRAS, PIK3CA, E2F1, KRAS, E2F3, SOS1, TP53, EGFR, TGFBR1, MAPK3	16.5753	8.44144e-09	1.68829e-09	6.57063e-10
hsa05215:Prostate cancer	10	1.505e-10	NRAS, PIK3CA, E2F1, KRAS, E2F3, IKBKG, SOS1, TP53, EGFR, MAPK3	23.9231	2.78425e-08	4.36723e-09	1.69968e-09
hsa01522:Endocrine resistance	10	1.65247e-10	NRAS, PIK3CA, E2F1, KRAS, E2F3, SOS1, TP53, EGFR, MAPK12, MAPK3	23.679	3.05706e-08	4.36723e-09	1.69968e-09
hsa05224:Breast cancer	11	2.76465e-10	APC2, FZD3, NRAS, PIK3CA, E2F1, KRAS, E2F3, SOS1, TP53, EGFR, MAPK3	17.3646	5.1146e-08	6.39325e-09	2.48818e-09
hsa05223:Non-small cell lung cancer	9	4.11723e-10	NRAS, PIK3CA, E2F1, KRAS, E2F3, SOS1, TP53, EGFR, MAPK3	29.0068	7.61688e-08	8.4632e-09	3.29379e-09
hsa05214:Glioma	9	5.7529e-10	NRAS, PIK3CA, E2F1, KRAS, E2F3, SOS1, TP53, EGFR, MAPK3	27.8465	1.06429e-07	1.06429e-08	4.14209e-09
hsa05212:Pancreatic cancer	9	6.41097e-10	PIK3CA, E2F1, KRAS, E2F3, IKBKG, TP53, EGFR, TGFBR1, MAPK3	27.4801	1.18603e-07	1.07821e-08	4.19627e-09
hsa05161:Hepatitis B	11	7.2154e-10	NRAS, PIK3CA, E2F1, KRAS, E2F3, IKBKG, SOS1, TP53, TGFBR1, MAPK12, MAPK3	15.7568	1.33485e-07	1.11237e-08	4.32924e-09
hsa05166:Human T-cell leukemia virus 1 infection	12	9.17996e-10	NRAS, TBP, PIK3CA, IL2RB, E2F1, KRAS, E2F3, IKBKG, TP53, MAP3K14, TGFBR1, MAPK3	12.5435	1.69829e-07	1.30609e-08	5.08318e-09
hsa05200:Pathways in cancer	16	1.01108e-09	APC2, FZD3, EGFR, TGFBR1, NRAS, PIK3CA, COL4A4, IL2RB, E2F1, GNB4, KRAS, E2F3, IKBKG, SOS1, TP53, MAPK3	6.99221	1.8705e-07	1.30609e-08	5.08318e-09
hsa05163:Human cytomegalovirus infection	12	1.059e-09	NRAS, PIK3CA, GNB4, E2F1, KRAS, E2F3, IKBKG, SOS1, TP53, EGFR, MAPK12, MAPK3	12.3762	1.95914e-07	1.30609e-08	5.08318e-09
hsa05210:Colorectal cancer	9	1.75213e-09	APC2, NRAS, PIK3CA, KRAS, SOS1, TP53, EGFR, TGFBR1, MAPK3	24.2847	3.24143e-07	2.0259e-08	7.88457e-09
hsa04926:Relaxin signaling pathway	10	1.96929e-09	NRAS, PIK3CA, COL4A4, GNB4, KRAS, SOS1, EGFR, TGFBR1, MAPK12, MAPK3	17.9887	3.64319e-07	2.14305e-08	8.34053e-09
hsa05213:Endometrial cancer	8	3.16896e-09	APC2, NRAS, PIK3CA, KRAS, SOS1, TP53, EGFR, MAPK3	32.0075	5.86258e-07	3.25699e-08	1.26758e-08
hsa04150:mTOR signaling pathway	10	1.06016e-08	FZD3, NRAS, ATP6V1G1, PIK3CA, KRAS, SOS1, ATP6V1D, ATP6V1C1, ATP6V1F, MAPK3	14.8753	1.9613e-06	1.03227e-07	4.01747e-08
hsa05160:Hepatitis C	10	1.18574e-08	NRAS, PIK3CA, E2F1, KRAS, E2F3, IKBKG, SOS1, TP53, EGFR, MAPK3	14.687	2.19362e-06	1.07405e-07	4.18009e-08
hsa05120:Epithelial cell signaling in Helicobacter pylori infection	8	1.21919e-08	ATP6V1G1, IKBKG, ATP6V1D, MAP3K14, ATP6V1C1, EGFR, MAPK12, ATP6V1F	26.5205	2.2555e-06	1.07405e-07	4.18009e-08
hsa05219:Bladder cancer	7	1.41938e-08	NRAS, E2F1, KRAS, E2F3, TP53, EGFR, MAPK3	39.619	2.62585e-06	1.19357e-07	4.64524e-08
hsa05218:Melanoma	8	1.48932e-08	NRAS, PIK3CA, E2F1, KRAS, E2F3, TP53, EGFR, MAPK3	25.7838	2.75524e-06	1.19793e-07	4.66222e-08
hsa04660:T cell receptor signaling pathway	9	2.68204e-08	NRAS, PIK3CA, CBLB, KRAS, IKBKG, SOS1, MAP3K14, MAPK12, MAPK3	17.2602	4.96175e-06	2.0674e-07	8.04611e-08
hsa04218:Cellular senescence	9	1.95e-07	NRAS, PIK3CA, E2F1, KRAS, E2F3, TP53, TGFBR1, MAPK12, MAPK3	13.3877	3.60743e-05	1.38939e-06	5.40735e-07
hsa04625:C-type lectin receptor signaling pathway	8	1.95265e-07	NRAS, PIK3CA, CBLB, KRAS, IKBKG, MAP3K14, MAPK12, MAPK3	17.8503	3.61235e-05	1.38939e-06	5.40735e-07
hsa05022:Pathways of neurodegeneration - multiple diseases	13	2.71134e-07	APC2, FZD3, PSMD13, PSMA7, MAPK12, PSMD9, NRAS, PSMD4, UBC, KRAS, RPS27A, UBA52, MAPK3	6.33761	5.01585e-05	1.85777e-06	7.23023e-07
hsa05206:MicroRNAs in cancer	11	3.59209e-07	APC2, FZD3, NRAS, PIK3CA, E2F1, KRAS, E2F3, SOS1, TP53, EGFR, MAPK3	8.23418	6.64515e-05	2.37335e-06	9.2368e-07
hsa04137:Mitophagy - animal	7	4.49301e-07	NRAS, UBC, E2F1, KRAS, RPS27A, TP53, UBA52	22.5608	8.31172e-05	2.86623e-06	1.11551e-06
hsa04068:FoxO signaling pathway	8	9.46513e-07	NRAS, PIK3CA, KRAS, SOS1, EGFR, TGFBR1, MAPK12, MAPK3	14.1712	0.00017509	5.83683e-06	2.27163e-06
hsa04012:ErbB signaling pathway	7	1.20945e-06	NRAS, PIK3CA, CBLB, KRAS, SOS1, EGFR, MAPK3	19.1103	0.000223724	7.2177e-06	2.80905e-06
hsa04151:PI3K-Akt signaling pathway	11	1.38395e-06	NRAS, PIK3CA, COL4A4, IL2RB, GNB4, KRAS, IKBKG, SOS1, TP53, EGFR, MAPK3	7.11029	0.000255998	7.87163e-06	3.06355e-06
hsa05169:Epstein-Barr virus infection	9	1.40413e-06	PIK3CA, PSMD4, PSMD13, E2F1, E2F3, IKBKG, TP53, MAP3K14, MAPK12	10.339	0.00025973	7.87163e-06	3.06355e-06
hsa05205:Proteoglycans in cancer	9	1.56926e-06	FZD3, NRAS, PIK3CA, KRAS, SOS1, TP53, EGFR, MAPK12, MAPK3	10.1877	0.000290271	8.3924e-06	3.26623e-06
hsa05235:PD-L1 expression and PD-1 checkpoint pathway in cancer	7	1.58775e-06	NRAS, PIK3CA, KRAS, IKBKG, EGFR, MAPK12, MAPK3	18.2514	0.000293691	8.3924e-06	3.26623e-06
hsa05010:Alzheimer disease	11	2.54814e-06	APC2, PSMD9, FZD3, NRAS, PIK3CA, PSMD4, PSMD13, KRAS, IKBKG, PSMA7, MAPK3	6.64738	0.000471296	1.30946e-05	5.09628e-06
hsa05231:Choline metabolism in cancer	7	2.79916e-06	NRAS, PIK3CA, WAS, KRAS, SOS1, EGFR, MAPK3	16.5753	0.000517711	1.39958e-05	5.44701e-06
hsa04010:MAPK signaling pathway	10	2.89967e-06	NRAS, KRAS, IKBKG, SOS1, TP53, MAP3K14, EGFR, TGFBR1, MAPK12, MAPK3	7.70944	0.000536295	1.39987e-05	5.44813e-06
hsa05208:Chemical carcinogenesis - reactive oxygen species	9	2.95107e-06	NRAS, PIK3CA, KRAS, IKBKG, SOS1, MAP3K14, EGFR, MAPK12, MAPK3	9.36541	0.000545799	1.39987e-05	5.44813e-06
hsa04933:AGE-RAGE signaling pathway in diabetic complications	7	3.15091e-06	NRAS, PIK3CA, COL4A4, KRAS, TGFBR1, MAPK12, MAPK3	16.2438	0.000582749	1.4573e-05	5.67164e-06
hsa05131:Shigellosis	9	6.30648e-06	PIK3CA, UBC, IKBKG, RPS27A, TP53, UBA52, EGFR, MAPK12, MAPK3	8.45541	0.00116602	2.84561e-05	1.10748e-05
hsa05221:Acute myeloid leukemia	6	7.77539e-06	NRAS, PIK3CA, KRAS, IKBKG, SOS1, MAPK3	20.781	0.00143742	3.42487e-05	1.33292e-05
hsa04664:Fc epsilon RI signaling pathway	6	8.3672e-06	NRAS, PIK3CA, KRAS, SOS1, MAPK12, MAPK3	20.4754	0.00154674	3.59984e-05	1.40102e-05
hsa04722:Neurotrophin signaling pathway	7	8.66209e-06	NRAS, PIK3CA, KRAS, SOS1, TP53, MAPK12, MAPK3	13.6502	0.00160121	3.64201e-05	1.41743e-05
hsa04917:Prolactin signaling pathway	6	9.65635e-06	NRAS, PIK3CA, KRAS, SOS1, MAPK12, MAPK3	19.8903	0.00178484	3.88353e-05	1.51143e-05
hsa05230:Central carbon metabolism in cancer	6	9.65635e-06	NRAS, PIK3CA, KRAS, TP53, EGFR, MAPK3	19.8903	0.00178484	3.88353e-05	1.51143e-05
hsa04062:Chemokine signaling pathway	8	1.20771e-05	NRAS, PIK3CA, GNB4, WAS, KRAS, IKBKG, SOS1, MAPK3	9.66892	0.00223178	4.75374e-05	1.8501e-05
hsa01521:EGFR tyrosine kinase inhibitor resistance	6	1.74998e-05	NRAS, PIK3CA, KRAS, SOS1, EGFR, MAPK3	17.6244	0.00323225	6.7447e-05	2.62496e-05
hsa04210:Apoptosis	7	1.86365e-05	NRAS, PIK3CA, KRAS, IKBKG, TP53, MAP3K14, MAPK3	11.944	0.00344184	7.03622e-05	2.73842e-05
hsa04662:B cell receptor signaling pathway	6	2.36123e-05	NRAS, PIK3CA, KRAS, IKBKG, SOS1, MAPK3	16.5753	0.0043588	8.73655e-05	3.40017e-05
hsa04550:Signaling pathways regulating pluripotency of stem cells	7	2.47963e-05	APC2, FZD3, NRAS, PIK3CA, KRAS, MAPK12, MAPK3	11.3593	0.00457686	8.99473e-05	3.50065e-05
hsa05016:Huntington disease	9	3.00524e-05	PSMD9, TBP, PSMD4, PSMD13, TAF4, TP53, POLR2K, PSMA7, POLR2L	6.82512	0.00554435	0.000106917	4.1611e-05
hsa05222:Small cell lung cancer	6	3.67157e-05	PIK3CA, COL4A4, E2F1, E2F3, IKBKG, TP53	15.134	0.00676952	0.000128159	4.9878e-05
hsa04912:GnRH signaling pathway	6	3.86849e-05	NRAS, KRAS, SOS1, EGFR, MAPK12, MAPK3	14.9712	0.0071313	0.000132532	5.15799e-05
hsa04014:Ras signaling pathway	8	4.58196e-05	NRAS, PIK3CA, GNB4, KRAS, IKBKG, SOS1, EGFR, MAPK3	7.86624	0.008441	0.000154121	5.9982e-05
hsa04140:Autophagy - animal	7	5.5548e-05	NRAS, PIK3CA, UBC, KRAS, RPS27A, UBA52, MAPK3	9.84472	0.010224	0.000183507	7.14189e-05
hsa05012:Parkinson disease	8	9.77656e-05	PSMD9, PSMD4, PSMD13, UBC, RPS27A, TP53, UBA52, PSMA7	6.97907	0.0179249	0.000317309	0.000123493
hsa04370:VEGF signaling pathway	5	0.000100539	NRAS, PIK3CA, KRAS, MAPK12, MAPK3	19.6656	0.0184287	0.000320684	0.000124807
hsa04935:Growth hormone synthesis, secretion and action	6	0.000130756	NRAS, PIK3CA, KRAS, SOS1, MAPK12, MAPK3	11.6027	0.0239012	0.000409999	0.000159567
hsa04071:Sphingolipid signaling pathway	6	0.000135981	NRAS, PIK3CA, KRAS, TP53, MAPK12, MAPK3	11.5068	0.0248444	0.000419276	0.000163178
hsa05203:Viral carcinogenesis	7	0.000179513	NRAS, TBP, PIK3CA, KRAS, IKBKG, TP53, MAPK3	7.96264	0.0326675	0.000544313	0.000211841
hsa04966:Collecting duct acid secretion	4	0.000184795	ATP6V1G1, ATP6V1D, ATP6V1C1, ATP6V1F	34.3784	0.0336123	0.000544313	0.000211841
hsa05211:Renal cell carcinoma	5	0.000185361	NRAS, PIK3CA, KRAS, SOS1, MAPK3	16.8155	0.0337135	0.000544313	0.000211841
hsa05207:Chemical carcinogenesis - receptor activation	7	0.000221339	NRAS, PIK3CA, E2F1, KRAS, SOS1, EGFR, MAPK3	7.66216	0.040125	0.000629964	0.000245175
hsa05170:Human immunodeficiency virus 1 infection	7	0.000221339	NRAS, PIK3CA, GNB4, KRAS, IKBKG, MAPK12, MAPK3	7.66216	0.040125	0.000629964	0.000245175
hsa04380:Osteoclast differentiation	6	0.000227343	PIK3CA, IKBKG, MAP3K14, TGFBR1, MAPK12, MAPK3	10.3135	0.0411909	0.00063725	0.000248011
hsa05417:Lipid and atherosclerosis	7	0.000238875	NRAS, PIK3CA, KRAS, IKBKG, TP53, MAPK12, MAPK3	7.55525	0.0432348	0.000652825	0.000254073
hsa04915:Estrogen signaling pathway	6	0.000243486	NRAS, PIK3CA, KRAS, SOS1, EGFR, MAPK3	10.163	0.0440507	0.000652825	0.000254073
hsa04910:Insulin signaling pathway	6	0.000243486	NRAS, PIK3CA, CBLB, KRAS, SOS1, MAPK3	10.163	0.0440507	0.000652825	0.000254073
hsa05017:Spinocerebellar ataxia	6	0.000297198	PSMD9, TBP, PIK3CA, PSMD4, PSMD13, PSMA7	9.73653	0.0535052	0.000785452	0.000305689
hsa04810:Regulation of actin cytoskeleton	7	0.00033578	APC2, NRAS, PIK3CA, KRAS, SOS1, EGFR, MAPK3	7.09336	0.0602391	0.00087492	0.000340509
hsa04072:Phospholipase D signaling pathway	6	0.000348472	NRAS, PIK3CA, KRAS, SOS1, EGFR, MAPK3	9.4076	0.0624437	0.000895379	0.000348472
hsa05171:Coronavirus disease - COVID-19	7	0.000360084	PIK3CA, IKBKG, RPS27A, UBA52, EGFR, MAPK12, MAPK3	7.00163	0.0644564	0.000912542	0.000360084
hsa04934:Cushing syndrome	6	0.000431214	APC2, FZD3, E2F1, E2F3, EGFR, MAPK3	8.98274	0.0766915	0.00107804	0.000431214
hsa04540:Gap junction	5	0.000472463	NRAS, KRAS, SOS1, EGFR, MAPK3	13.1849	0.0837136	0.00116102	0.000472463
hsa05216:Thyroid cancer	4	0.000476958	NRAS, KRAS, TP53, MAPK3	25.0869	0.0844757	0.00116102	0.000476958
hsa05142:Chagas disease	5	0.00082584	PIK3CA, IKBKG, TGFBR1, MAPK12, MAPK3	11.3752	0.141736	0.00198416	0.00082584
hsa05020:Prion disease	7	0.000836602	PSMD9, PIK3CA, PSMD4, PSMD13, PSMA7, MAPK12, MAPK3	5.97198	0.143444	0.00198425	0.000836602
hsa03050:Proteasome	4	0.000908005	PSMD9, PSMD4, PSMD13, PSMA7	20.1786	0.154695	0.00212634	0.000908005
hsa04659:Th17 cell differentiation	5	0.00102302	IL2RB, IKBKG, TGFBR1, MAPK12, MAPK3	10.7432	0.172508	0.00236573	0.00102302
hsa05110:Vibrio cholerae infection	4	0.00115899	ATP6V1G1, ATP6V1D, ATP6V1C1, ATP6V1F	18.5643	0.193085	0.00264707	0.00115899
hsa04725:Cholinergic synapse	5	0.00121096	NRAS, PIK3CA, GNB4, KRAS, MAPK3	10.2679	0.200815	0.00273204	0.00121096
hsa04668:TNF signaling pathway	5	0.00125127	PIK3CA, IKBKG, MAP3K14, MAPK12, MAPK3	10.1778	0.20676	0.00278897	0.00125127
hsa04919:Thyroid hormone signaling pathway	5	0.00156018	NRAS, PIK3CA, KRAS, TP53, MAPK3	9.58901	0.250882	0.00343611	0.00156018
hsa04015:Rap1 signaling pathway	6	0.00169628	NRAS, PIK3CA, KRAS, EGFR, MAPK12, MAPK3	6.63012	0.269538	0.0036919	0.00169628
hsa04650:Natural killer cell mediated cytotoxicity	5	0.00186437	NRAS, PIK3CA, KRAS, SOS1, MAPK3	9.13599	0.291943	0.00401057	0.00186437
hsa04929:GnRH secretion	4	0.0023666	NRAS, PIK3CA, KRAS, MAPK3	14.5034	0.354893	0.00503242	0.0023666
hsa05135:Yersinia infection	5	0.00245929	PIK3CA, WAS, IKBKG, MAPK12, MAPK3	8.46913	0.365888	0.0051701	0.00245929
hsa05162:Measles	5	0.00252519	PIK3CA, IL2RB, CBLB, IKBKG, TP53	8.40776	0.37359	0.00524898	0.00252519
hsa04371:Apelin signaling pathway	5	0.00259229	NRAS, GNB4, KRAS, TGFBR1, MAPK3	8.34727	0.381338	0.00532859	0.00259229
hsa04120:Ubiquitin mediated proteolysis	5	0.00280096	UBC, CBLC, CBLB, RPS27A, UBA52	8.17092	0.404828	0.00569426	0.00280096
hsa04721:Synaptic vesicle cycle	4	0.00415126	ATP6V1G1, ATP6V1D, ATP6V1C1, ATP6V1F	11.9002	0.536793	0.00834764	0.00415126
hsa04211:Longevity regulating pathway	4	0.00600476	NRAS, PIK3CA, KRAS, TP53	10.4294	0.671832	0.011945	0.00600476
hsa04658:Th1 and Th2 cell differentiation	4	0.00658338	IL2RB, IKBKG, MAPK12, MAPK3	10.0893	0.705345	0.0129374	0.00658338
hsa04360:Axon guidance	5	0.00677555	FZD3, NRAS, PIK3CA, KRAS, MAPK3	6.37511	0.715705	0.0129374	0.00677555
hsa04520:Adherens junction	4	0.0067834	WAS, EGFR, TGFBR1, MAPK3	9.98082	0.71612	0.0129374	0.0067834
hsa05323:Rheumatoid arthritis	4	0.0067834	ATP6V1G1, ATP6V1D, ATP6V1C1, ATP6V1F	9.98082	0.71612	0.0129374	0.0067834
hsa05034:Alcoholism	5	0.00758619	NRAS, GNB4, KRAS, SOS1, MAPK3	6.17165	0.755563	0.0143209	0.00758619
hsa04916:Melanogenesis	4	0.00851453	FZD3, NRAS, KRAS, MAPK3	9.19026	0.794423	0.015911	0.00851453
hsa04914:Progesterone-mediated oocyte maturation	4	0.00874752	PIK3CA, KRAS, MAPK12, MAPK3	9.10016	0.803169	0.0161829	0.00874752
hsa04510:Focal adhesion	5	0.00988782	PIK3CA, COL4A4, SOS1, EGFR, MAPK3	5.71562	0.84092	0.0181114	0.00988782
hsa04620:Toll-like receptor signaling pathway	4	0.0102244	PIK3CA, IKBKG, MAPK12, MAPK3	8.59459	0.850617	0.0185442	0.0102244
hsa04960:Aldosterone-regulated sodium reabsorption	3	0.0103823	PIK3CA, KRAS, MAPK3	18.8152	0.854962	0.0186478	0.0103823
hsa04726:Serotonergic synapse	4	0.0121207	NRAS, GNB4, KRAS, MAPK3	8.07145	0.895235	0.0215609	0.0121207
hsa05014:Amyotrophic lateral sclerosis	6	0.0170232	PSMD9, PSMD4, PSMD13, TP53, PSMA7, MAPK12	3.82507	0.958265	0.0299933	0.0170232
hsa00190:Oxidative phosphorylation	4	0.0182336	ATP6V1G1, ATP6V1D, ATP6V1C1, ATP6V1F	6.92699	0.966772	0.0318228	0.0182336
hsa04144:Endocytosis	5	0.0199026	IL2RB, CBLC, CBLB, EGFR, TGFBR1	4.64108	0.975744	0.0343976	0.0199026
hsa05418:Fluid shear stress and atherosclerosis	4	0.0200808	PIK3CA, IKBKG, TP53, MAPK12	6.67781	0.976547	0.0343976	0.0200808
hsa04145:Phagosome	4	0.0253535	ATP6V1G1, ATP6V1D, ATP6V1C1, ATP6V1F	6.10669	0.991356	0.0430312	0.0253535
hsa04730:Long-term depression	3	0.0259827	NRAS, KRAS, MAPK3	11.6027	0.992329	0.0436982	0.0259827
hsa04921:Oxytocin signaling pathway	4	0.0262251	NRAS, KRAS, EGFR, MAPK3	6.02738	0.992674	0.0437084	0.0262251
hsa04213:Longevity regulating pathway - multiple species	3	0.0267936	NRAS, PIK3CA, KRAS	11.4125	0.993425	0.0442573	0.0267936
hsa03420:Nucleotide excision repair	3	0.0284459	POLE, POLR2K, POLR2L	11.0502	0.995198	0.0461623	0.0284459
hsa05217:Basal cell carcinoma	3	0.0284459	APC2, FZD3, TP53	11.0502	0.995198	0.0461623	0.0284459
hsa04630:JAK-STAT signaling pathway	4	0.0317921	PIK3CA, IL2RB, SOS1, EGFR	5.59166	0.997464	0.0508276	0.0317921
hsa04720:Long-term potentiation	3	0.0318703	NRAS, KRAS, MAPK3	10.3905	0.997501	0.0508276	0.0318703
hsa01524:Platinum drug resistance	3	0.037295	PIK3CA, TP53, MAPK3	9.53647	0.999116	0.0589708	0.037295
hsa04623:Cytosolic DNA-sensing pathway	3	0.0391772	IKBKG, POLR2K, POLR2L	9.28216	0.999385	0.0614219	0.0391772
hsa04657:IL-17 signaling pathway	3	0.0587479	IKBKG, MAPK12, MAPK3	7.40598	0.999986	0.0913307	0.0587479
hsa04666:Fc gamma R-mediated phagocytosis	3	0.0620957	PIK3CA, WAS, MAPK3	7.17693	0.999993	0.0957309	0.0620957
hsa04714:Thermogenesis	4	0.0724231	NRAS, KRAS, SOS1, MAPK12	4.00093	0.999999	0.11073	0.0724231
hsa04066:HIF-1 signaling pathway	3	0.0761111	PIK3CA, EGFR, MAPK3	6.38681	1	0.115414	0.0761111
hsa05145:Toxoplasmosis	3	0.0785382	IKBKG, MAPK12, MAPK3	6.27173	1	0.118126	0.0785382
hsa05132:Salmonella infection	4	0.0854484	PIK3CA, IKBKG, MAPK12, MAPK3	3.72778	1	0.127484	0.0854484
hsa04611:Platelet activation	3	0.0948881	PIK3CA, MAPK12, MAPK3	5.61421	1	0.140434	0.0948881
