# Supplementary material for: Cross-attention enables deep learning on limited omics-imaging-clinical data of 130 lung cancer patients
Source: Cell Rep Methods. 2024 Jul 8;4(7):100817. doi: 10.1016/j.crmeth.2024.100817 (PMC11294841; doi:10.1016/j.crmeth.2024.100817)
Supplement: Data S1. Tables S3–S8 [file mmc2.zip › Supplementary_files/Table S7.xlsx]

## Sheet: Table S7
KEGG Pathways	Count	PValue	Genes	Fold Enrichment	Bonferroni	Benjamini	FDR
hsa04932:Non-alcoholic fatty liver disease	58	3.35e-19	GSK3B, NDUFA11, NDUFA12, NDUFA10, PRKAG1, PIK3CB, IKBKB, CASP7, AKT2, AKT3, AKT1, UQCRFS1, IL6R, COX8A, PRKAB2, NDUFC2, TRAF2, NDUFC1, NDUFS8, NDUFS7, PIK3CA, NDUFS6, NDUFS5, NDUFS4, NDUFS3, NDUFS2, NDUFS1, PPARA, ATF4, NDUFB8, NDUFB7, NDUFB10, NDUFB11, NDUFB5, NDUFB4, NDUFB3, NDUFA4L2, PIK3R3, PIK3R2, UQCR11, ADIPOR1, RELA, MAPK9, MAPK8, NDUFV3, NDUFV2, NDUFV1, NDUFA9, NDUFA8, NDUFA7, TGFB1, NDU…	3.66159	1.09e-16	1.09e-16	5.63e-17
hsa05010:Alzheimer disease	95	7.07e-17	GSK3B, NDUFA11, NDUFA12, NDUFA10, PIK3CB, PSMD8, IKBKB, CASP7, PSMD7, PSMD4, TUBB3, AKT2, AKT3, PSMD3, AKT1, UQCRFS1, CAPN1, HRAS, PSENEN, COX8A, APAF1, MME, AXIN1, SLC39A10, NDUFC2, TRAF2, NDUFC1, PSMA5, BACE1, PSMA3, ADAM17, TUBB2A, NDUFS8, NDUFS7, PIK3CA, PSMA1, NDUFS6, NDUFS5, NDUFS4, NDUFS3, PPIF, NDUFS2, PIK3C3, ULK1, NDUFS1, RAF1, PLCB2, ATF4, PSMD12, NDUFB8, NDUFB7, NDUFB10, NDUFB11, PSMD…	2.42084	3.62e-14	1.15e-14	5.94e-15
hsa05415:Diabetic cardiomyopathy	62	1.71e-15	GSK3B, NDUFA11, NDUFA12, NDUFA10, SLC2A1, PIK3CB, AKT2, AKT3, AKT1, UQCRFS1, CTSD, COX8A, G6PD, PARP1, PRKCB, MMP2, NDUFC2, PRKCA, NDUFC1, NDUFS8, NDUFS7, PIK3CA, NDUFS6, NDUFS5, NDUFS4, NDUFS3, PPIF, NDUFS2, NDUFS1, PPARA, PLCB2, NDUFB8, NDUFB7, NDUFB10, NDUFB11, NDUFB5, NDUFB4, NDUFB3, NDUFA4L2, PIK3R3, PIK3R2, UQCR11, RELA, MAPK9, MAPK8, NDUFV3, NDUFV2, NDUFV1, NDUFA9, SMAD2, NDUFA8, NDUFA7, T…	2.98861	5.43e-13	1.86e-13	9.57e-14
hsa05165:Human papillomavirus infection	83	5.38e-15	ITGB1, GSK3B, ITGB5, MAML1, ITGB4, ITGB3, UBE3A, PIK3CB, IKBKB, CCND2, PPP2R1B, CCND1, PPP2R1A, PPP2R5E, CREB3L4, AKT2, AKT3, CREB3L2, AKT1, ITGB8, ITGAV, HRAS, JAK1, IFNAR2, ATP6V0B, PPP2R5B, AXIN1, PPP2R5A, PPP2R5D, TSC1, PPP2R5C, HLA-A, CCNA2, RBL1, CREB1, COL4A2, PIK3CA, TRAF3, NFX1, COL6A2, COL4A3, COL6A1, ATP6V1B2, COL6A3, ITGA5, MAML3, RAF1, ATP6V0D1, SOS1, SOS2, LLGL1, TLR3, IFNAR1, LAMA2…	2.45371	1.74e-12	4.38e-13	2.26e-13
hsa05020:Prion disease	72	3.02e-14	GSK3B, NDUFA11, NDUFA12, NDUFA10, PIK3CB, PSMD8, PSMD7, PSMD4, TUBB3, CREB3L4, PSMD3, CREB3L2, UQCRFS1, COX8A, APAF1, NDUFC2, NDUFC1, PSMA5, PSMA3, CREB1, TUBB2A, NDUFS8, NDUFS7, PIK3CA, PSMA1, NDUFS6, NDUFS5, NDUFS4, NDUFS3, PPIF, NDUFS2, NDUFS1, ATF4, PSMD12, NDUFB8, NDUFB7, NDUFB10, NDUFB11, PSMD13, NDUFB5, NDUFB4, NDUFB3, NDUFA4L2, PIK3R3, CACNA1D, PIK3R2, UQCR11, CACNA1C, PSMB6, PSMB7, MAPK9…	2.58073	9.84e-12	1.97e-12	1.01e-12
hsa05208:Chemical carcinogenesis - reactive oxygen species	63	5.34e-14	NDUFA11, NDUFA12, NDUFA10, PIK3CB, IKBKB, AKT2, AKT3, AKT1, UQCRFS1, HRAS, COX8A, PDPK1, NDUFC2, NDUFC1, NDUFS8, NDUFS7, PIK3CA, NDUFS6, NDUFS5, NDUFS4, NDUFS3, PPIF, NDUFS2, NDUFS1, RAF1, SOS1, SOS2, NDUFB8, NDUFB7, NDUFB10, NDUFB11, SRC, NDUFB5, NDUFB4, NDUFB3, NDUFA4L2, PIK3R3, PIK3R2, UQCR11, PLD1, EGFR, RELA, MAPK9, MAPK8, NDUFV3, NDUFV2, NDUFV1, MAPK3, NDUFA9, NDUFA8, NDUFA7, NDUFA5, NDUFA2…	2.76445	1.74e-11	2.9e-12	1.5e-12
hsa05022:Pathways of neurodegeneration - multiple diseases	101	4.3e-13	NDUFA11, NDUFA12, NDUFA10, UBE2L6, PSMD8, PSMD7, PSMD4, TUBB3, PSMD3, CAPN1, PRKCB, PRKCA, PPIF, ULK1, RAF1, UBA52, OPTN, ATF4, PSMD12, NDUFB10, NDUFB11, PSMD13, PIK3R4, CACNA1D, CACNA1C, PSEN1, ATXN2, UBB, UBC, DVL2, DVL3, NDUFV3, NDUFV2, NDUFV1, BRAF, NFKB1, CHMP2B, BCL2, NOX4, GSK3B, CASP7, UQCRFS1, IFT57, HRAS, COX8A, APAF1, AXIN1, NDUFC2, TRAF2, NDUFC1, PSMA5, PSMA3, TUBB2A, NDUFS8, NDUFS7, …	2.07629	1.4e-10	1.93e-11	9.95e-12
hsa05016:Huntington disease	75	4.74e-13	NDUFA11, NDUFA12, NDUFA10, PSMD8, PSMD7, PSMD4, TUBB3, SIN3A, CREB3L4, PSMD3, CREB3L2, UQCRFS1, IFT57, AP2M1, COX8A, APAF1, NDUFC2, TRAF2, NDUFC1, PSMA5, PSMA3, CREB1, TUBB2A, NDUFS8, NDUFS7, PSMA1, NDUFS6, NDUFS5, NDUFS4, NDUFS3, PPIF, NDUFS2, PIK3C3, ULK1, NDUFS1, PLCB2, PSMD12, NDUFB8, NDUFB7, NDUFB10, NDUFB11, PSMD13, NDUFB5, DCTN1, NDUFB4, NDUFB3, PIK3R4, NDUFA4L2, SLC1A3, UQCR11, PSMB6, PSM…	2.39835	1.54e-10	1.93e-11	9.95e-12
hsa04071:Sphingolipid signaling pathway	42	5.54e-13	SGMS1, PIK3R3, PIK3R2, PIK3CB, PLD1, RELA, SMPD2, MAPK9, MAPK8, SGPL1, PPP2R1B, SPTLC2, PPP2R1A, PPP2R5E, AKT2, AKT3, AKT1, RAC3, FYN, HRAS, CTSD, MAPK3, FCER1G, PRKCB, PDPK1, SPHK1, PPP2R5B, PPP2R5A, PRKCA, TRAF2, PPP2R5D, PPP2R5C, RHOA, NFKB1, MAPK13, MAPK11, PIK3CA, PPP2R2D, BCL2, KRAS, RAF1, PLCB2	3.45363	1.81e-10	2.01e-11	1.03e-11
hsa05012:Parkinson disease	68	8.59e-13	NDUFA11, NDUFA12, NDUFA10, UBE2L6, TXN2, PSMD8, PSMD7, PSMD4, TUBB3, PSMD3, UQCRFS1, COX8A, APAF1, SLC39A10, NDUFC2, NDUFC1, PSMA5, PSMA3, TUBB2A, NDUFS8, NDUFS7, PSMA1, NDUFS6, NDUFS5, NDUFS4, NDUFS3, PPIF, NDUFS2, NDUFS1, UBA52, ATF4, PSMD12, NDUFB8, NDUFB7, NDUFB10, NDUFB11, PSMD13, NDUFB5, NDUFB4, NDUFB3, NDUFA4L2, UQCR11, TXN, PSMB6, PSMB7, MAPK9, MAPK8, PSMB5, UBB, PSMB2, UBC, PSMB1, NDUFV3…	2.5015	2.8e-10	2.8e-11	1.44e-11
hsa05014:Amyotrophic lateral sclerosis	83	1.47e-12	NXT1, NUP188, NDUFA11, NDUFA12, NDUFA10, ACTG1, PSMD8, PSMD7, PSMD4, TUBB3, PSMD3, CASP1, UQCRFS1, COX8A, APAF1, NUP133, ANXA11, NDUFC2, TRAF2, NDUFC1, PSMA5, PSMA3, TUBB2A, NDUFS8, NDUFS7, PSMA1, NDUFS6, NDUFS5, NDUFS4, NDUFS3, SRSF3, NDUFS2, PIK3C3, ULK1, NDUFS1, NUP98, OPTN, ATF4, RAB1A, PSMD12, NDUFB8, NUP205, SEH1L, TOMM40, NDUFB7, NDUFB10, NDUFB11, PSMD13, NDUFB5, DCTN1, NDUFB4, NDUFB3, PIK…	2.23126	4.79e-10	4.35e-11	2.24e-11
hsa05166:Human T-cell leukemia virus 1 infection	60	1.87e-12	NRP1, CRTC3, ITGB2, SLC2A1, PIK3CB, ITGAL, ETS2, ICAM1, IKBKB, CCND2, KAT5, CCND1, CREB3L4, CDC26, CHEK2, AKT2, AKT3, CREB3L2, AKT1, JAK3, B2M, HRAS, JAK1, ANAPC7, HLA-A, CCNA2, CREB1, ADCY9, PIK3CA, LCK, ANAPC4, ANAPC5, ANAPC1, ATF4, ANAPC16, ADCY4, PIK3R3, PIK3R2, ANAPC10, RELA, MAPK9, MAPK8, E2F1, E2F3, HLA-DQA1, MAPK3, SMAD2, MAP3K3, CDKN2B, TGFB1, MAP3K1, TGFB3, NFKB1, NFATC4, NFKB2, IL2RA, …	2.64467	6.09e-10	5.07e-11	2.61e-11
hsa05223:Non-small cell lung cancer	24	3.52e-11	PRKCB, PDPK1, PIK3R3, BRAF, PRKCA, PIK3R2, PIK3CB, EGFR, PIK3CA, CCND1, AKT2, AKT3, E2F1, AKT1, KRAS, E2F3, BAK1, POLK, RAF1, SOS1, HRAS, JAK3, SOS2, MAPK3	3.26176	0.000115	2.44e-11	1.26e-11
hsa04723:Retrograde endocannabinoid signaling	45	2.42e-11	NDUFB8, NDUFB7, NDUFB10, NDUFA11, NDUFB11, NDUFA12, NDUFB5, NDUFB4, NDUFA10, NDUFB3, NDUFA4L2, ADCY4, CACNA1D, CACNA1C, MAPK9, MAPK8, GNG5, NDUFV3, NDUFV2, NDUFV1, MAPK3, NDUFA9, NDUFA8, NDUFA7, NDUFA5, PRKCB, NDUFA2, NDUFA1, NDUFC2, PRKCA, NDUFC1, MAPK13, MAPK11, ADCY9, NDUFS8, NDUFS7, NDUFS6, NDUFS5, NDUFAB1, NDUFS4, NAPEPLD, NDUFS3, NDUFS2, NDUFS1, PLCB2	2.97526	7.89e-09	6.07e-10	3.13e-10
hsa05169:Epstein-Barr virus infection	54	4.43e-11	PIK3CB, ITGAL, ICAM1, PSMD8, IKBKB, PSMD7, CCND2, PSMD4, CCND1, SIN3A, AKT2, AKT3, PSMD3, AKT1, CIR1, POLK, JAK3, B2M, JAK1, IFNAR2, APAF1, TRAF2, HLA-A, SAP30, CCNA2, PIK3CA, TRAF3, IRF7, IFNAR1, PSMD12, PSMD13, PIK3R3, PIK3R2, RELA, MAPK9, MAPK8, E2F1, E2F3, BAK1, HLA-DQA1, LYN, NFKB1, NFKB2, MAPK13, MAPK11, PSMC6, PSMC1, BCL2, MDM2, CD247, MAP3K14, MYD88, HLA-DRB1, NFKBIB	2.61587	1.45e-08	1.03e-09	5.32e-10
hsa05213:Endometrial cancer	26	7.67e-11	GSK3B, TCF7, LEF1, ILK, PIK3R3, PIK3R2, PIK3CB, EGFR, CCND1, CDH1, AKT2, AKT3, AKT1, BAK1, POLK, HRAS, MAPK3, PDPK1, AXIN1, BRAF, MLH1, PIK3CA, KRAS, RAF1, SOS1, SOS2	4.38651	2.5e-08	1.67e-09	8.59e-10
hsa05210:Colorectal cancer	32	1.05e-10	GSK3B, TCF7, LEF1, PIK3R3, PIK3R2, PIK3CB, EGFR, MAPK9, MAPK8, CCND1, AKT2, AKT3, AKT1, RAC3, BAK1, POLK, HRAS, MAPK3, SMAD2, TGFB1, TGFB3, AXIN1, BRAF, MLH1, RHOA, PIK3CA, RPS6KB2, BCL2, KRAS, RAF1, SOS1, SOS2	3.64104	3.42e-08	2.14e-09	1.1e-09
hsa04714:Thermogenesis	58	1.35e-10	NDUFA11, NDUFA12, NDUFA10, PRKAG1, ACTG1, CREB3L4, RPS6KA1, CREB3L2, UQCRFS1, HRAS, COX8A, PRKAB2, RPS6, NDUFC2, TSC1, NDUFC1, ACSL3, CREB1, ADCY9, NDUFS8, NDUFS7, NDUFS6, NDUFS5, NDUFS4, NDUFS3, NDUFS2, NDUFS1, SOS1, SOS2, COX19, NDUFB8, SMARCD3, NDUFB7, NDUFB10, NDUFB11, NDUFB5, NDUFB4, NDUFB3, ADCY4, NDUFA4L2, UQCR11, NDUFV3, NDUFV2, NDUFV1, NDUFA9, NDUFA8, NDUFA7, NDUFA5, NDUFA2, NDUFA1, MAPK…	2.44632	4.41e-08	2.45e-09	1.26e-09
hsa05171:Coronavirus disease - COVID-19	58	1.35e-10	RPL4, NRP1, RPL32, RPL31, RPLP0, PIK3CB, RPL10A, IKBKB, RPS16, RPS19, RPL36, CASP1, RPS11, RPL39, IL6R, RPS13, JAK1, RPS12, IFNAR2, RPS8, PRKCB, MMP1, RPL23, RPS6, PRKCA, ADAM17, PIK3CA, TRAF3, RPL27, TLR7, UBA52, TLR4, TLR3, IFNAR1, C1S, RPL10, RPL12, C5AR1, PIK3R3, PIK3R2, EGFR, RELA, MAPK9, MAPK8, NLRP3, RPS2, RPL15, RPS27A, MAPK3, RPL19, NFKB1, MAPK13, MAPK11, RPS28, RPS20, MYD88, NFKBIB, C1QC	2.44632	4.41e-08	2.45e-09	1.26e-09
hsa05215:Prostate cancer	34	1.55e-10	GSK3B, TCF7, LEF1, PIK3R3, PIK3R2, PIK3CB, FOXO1, RELA, EGFR, IKBKB, CCND1, CREB3L4, AKT2, AKT3, CREB3L2, E2F1, AKT1, E2F3, HRAS, MAPK3, PDPK1, BRAF, IGF1, NFKB1, CREB1, PIK3CA, BCL2, MDM2, KRAS, ERG, RAF1, SOS1, SOS2, ATF4	3.42989	5.06e-08	2.66e-09	1.37e-09
hsa00190:Oxidative phosphorylation	41	1.73e-10	NDUFB8, NDUFB7, NDUFB10, NDUFA11, NDUFB11, NDUFA12, NDUFB5, NDUFB4, NDUFA10, NDUFB3, NDUFA4L2, UQCR11, ATP6V1H, UQCRFS1, NDUFV3, NDUFV2, NDUFV1, ATP6V1D, ATP6V1F, ATP6V0A1, COX8A, NDUFA9, NDUFA8, ATP6V0B, NDUFA7, NDUFA5, NDUFA2, NDUFA1, NDUFC2, NDUFC1, NDUFS8, NDUFS7, NDUFS6, NDUFS5, NDUFAB1, NDUFS4, ATP6V1B2, NDUFS3, NDUFS2, NDUFS1, ATP6V0D1	2.994	5.65e-08	2.76e-09	1.42e-09
hsa05161:Hepatitis B	46	1.78e-10	SRC, PIK3R3, PIK3R2, PIK3CB, RELA, IKBKB, MAPK9, MAPK8, YWHAQ, CREB3L4, AKT2, AKT3, CREB3L2, E2F1, AKT1, E2F3, HRAS, JAK3, JAK1, MAPK3, TGFB1, MAP3K1, APAF1, TGFB3, PRKCB, PRKCA, BRAF, NFKB1, MAPK13, NFATC4, CCNA2, MAPK11, CREB1, PIK3CA, TRAF3, IRF7, BCL2, KRAS, RAF1, SOS1, TLR4, SOS2, MYD88, TLR3, ATF4, IFNAR1	2.77854	5.8e-08	2.76e-09	1.42e-09
hsa05131:Shigellosis	60	2.13e-10	ITGB1, GSK3B, UBE2D3, ILK, PIK3CB, FNBP1L, HK2, ACTG1, IKBKB, AKT2, AKT3, CASP1, AKT1, PLCE1, CAPN1, SKP1, TRAF2, RHOA, ATG12, RBX1, PIK3CA, PIK3C3, ITGA5, UBA52, MYL9, TLR4, PLCB2, SRC, PIK3R4, CUL1, PIK3R3, U2AF1, PIK3R2, FOXO4, FOXO1, EGFR, RELA, U2AF1L4, MAPK9, MAPK8, UBB, UBC, TIFA, NLRP3, CD14, RPS27A, WASF1, WASF2, MAPK3, NFKB1, MAPK13, MAPK11, RPS6KB2, UBE2N, BCL2, MDM2, TAB3, MYD88, TECP…	2.37699	6.93e-08	3.15e-09	1.62e-09
hsa05212:Pancreatic cancer	29	4.72e-10	PIK3R3, PIK3R2, PIK3CB, PLD1, RELA, EGFR, IKBKB, MAPK9, MAPK8, CCND1, AKT2, AKT3, E2F1, AKT1, RAC3, E2F3, BAK1, POLK, JAK1, MAPK3, SMAD2, TGFB1, TGFB3, BRAF, NFKB1, PIK3CA, RPS6KB2, KRAS, RAF1	3.73386	1.54e-07	6.69e-09	3.45e-09
hsa01522:Endocrine resistance	33	9.72e-10	SRC, ADCY4, PIK3R3, PIK3R2, PIK3CB, EGFR, DLL4, MAPK9, MAPK8, CCND1, AKT2, AKT3, E2F1, AKT1, E2F3, HRAS, MAPK3, JAG2, MMP2, BRAF, IGF1, MAPK13, MAPK11, ADCY9, PIK3CA, SP1, RPS6KB2, BCL2, MDM2, KRAS, RAF1, SOS1, SOS2	3.29504	3.17e-07	1.32e-08	6.8e-09
hsa04510:Focal adhesion	51	1.21e-09	ITGB1, GSK3B, ITGB5, ITGB4, ITGB3, ILK, PIK3CB, ACTG1, CCND2, CCND1, AKT2, AKT3, AKT1, ITGB8, RAC3, ITGAV, HRAS, PDPK1, PRKCB, PRKCA, RHOA, COL4A2, PIK3CA, COL6A2, COL4A3, COL6A1, COL6A3, ITGA5, RAF1, SOS1, MYL9, SOS2, LAMA2, SRC, LAMA4, PIK3R3, PIK3R2, THBS1, EGFR, MAPK9, MAPK8, FYN, PAK2, MAPK3, VASP, LAMB3, FN1, BRAF, IGF1, ITGA11, BCL2	2.48283	3.94e-07	1.58e-08	8.12e-09
hsa04151:PI3K-Akt signaling pathway	74	1.94e-09	ITGB1, YWHAE, GSK3B, ITGB5, ITGB4, ITGB3, PIK3CB, IKBKB, CCND2, PPP2R1B, CCND1, YWHAQ, PPP2R1A, PPP2R5E, CREB3L4, AKT2, AKT3, CREB3L2, AKT1, ITGB8, ITGAV, JAK3, HRAS, IL6R, JAK1, IFNAR2, IL4R, PDPK1, RPS6, PPP2R5B, PPP2R5A, PPP2R5D, PRKCA, TSC1, PPP2R5C, CREB1, COL4A2, PIK3CA, CDC37, COL6A2, COL4A3, COL6A1, DDIT4, COL6A3, ITGA5, RAF1, EIF4E2, SOS1, TLR4, SOS2, ATF4, IFNAR1, LAMA2, LAMA4, PIK3R3, …	2.04551	6.33e-07	2.44e-08	1.26e-08
hsa03050:Proteasome	21	5.13e-09	PSMD12, PSMD13, PSMB10, PSMD8, PSMA5, PSMB6, PSMB7, PSMA3, PSMC6, PSMD7, PSMB5, PSMD4, PSMA1, PSMB2, PSMC1, PSMD3, PSMB1, PSME4, PSME1, PSME2, PSMF1	4.46719	1.67e-06	6.2e-08	3.19e-08
hsa04933:AGE-RAGE signaling pathway in diabetic complications	32	7.35e-09	PIK3R3, PIK3R2, PIK3CB, FOXO1, RELA, ICAM1, MAPK9, MAPK8, CCND1, AKT2, AKT3, AKT1, PLCE1, HRAS, MAPK3, SMAD2, TGFB1, TGFB3, PRKCB, MMP2, FN1, PRKCA, NFKB1, MAPK13, MAPK11, COL4A2, PIK3CA, COL4A3, BCL2, NOX4, KRAS, PLCB2	3.13129	2.4e-06	8.56e-08	4.41e-08
hsa05231:Choline metabolism in cancer	31	1.78e-08	SLC22A4, PIK3R3, PIK3R2, PIK3CB, PLD1, EGFR, MAPK9, MAPK8, AKT2, AKT3, AKT1, RAC3, WASF1, HRAS, WASF2, WASF3, MAPK3, PRKCB, PDPK1, PLA2G4A, PRKCA, TSC1, PIK3CA, SP1, RPS6KB2, KRAS, CHPT1, RAF1, SOS1, SOS2, DGKH	3.09534	5.81e-06	2e-07	1.03e-07
hsa04660:T cell receptor signaling pathway	32	2.08e-08	GSK3B, PIK3R3, PIK3R2, PIK3CB, RELA, IKBKB, MAPK9, MAPK8, AKT2, AKT3, AKT1, FYN, HRAS, PAK2, MAPK3, PDPK1, RHOA, NFKB1, MAPK13, MAPK11, PTPRC, PIK3CA, LCK, CD28, KRAS, PTPN6, CD247, RAF1, SOS1, MAP3K14, SOS2, NFKBIB	3.01086	6.78e-06	2.26e-07	1.16e-07
hsa04150:mTOR signaling pathway	41	2.28e-08	GSK3B, SEH1L, CAB39, CAB39L, PIK3R3, PIK3R2, PIK3CB, IKBKB, AKT2, AKT3, RPS6KA1, DVL2, DVL3, AKT1, ATP6V1H, FNIP2, HRAS, ATP6V1D, ATP6V1F, MAPK3, WDR59, PRKCB, PDPK1, WNT7B, RPS6, PRKCA, TSC1, BRAF, IGF1, RHOA, PIK3CA, DDIT4, RPS6KB2, TBC1D7, ATP6V1B2, KRAS, ULK1, RAF1, EIF4E2, SOS1, SOS2	2.57177	7.44e-06	2.4e-07	1.24e-07
hsa04926:Relaxin signaling pathway	36	3.75e-08	SRC, ADCY4, PIK3R3, PIK3R2, PIK3CB, RELA, EGFR, MAPK9, MAPK8, GNG5, CREB3L4, AKT2, AKT3, CREB3L2, AKT1, HRAS, MAPK3, SMAD2, TGFB1, MMP1, MMP2, PRKCA, NFKB1, MAPK13, MAPK11, CREB1, ADCY9, COL4A2, PIK3CA, COL4A3, KRAS, RAF1, SOS1, PLCB2, SOS2, ATF4	2.73078	1.22e-05	3.82e-07	1.97e-07
hsa05220:Chronic myeloid leukemia	26	5.69e-08	PIK3R3, PIK3R2, PIK3CB, RELA, IKBKB, MECOM, CCND1, AKT2, AKT3, E2F1, AKT1, E2F3, BAK1, POLK, HRAS, MAPK3, TGFB1, TGFB3, BRAF, NFKB1, PIK3CA, MDM2, KRAS, RAF1, SOS1, SOS2	3.3476	1.85e-05	5.62e-07	2.89e-07
hsa05222:Small cell lung cancer	29	6.13e-08	ITGB1, LAMA2, LAMA4, PIK3R3, PIK3R2, PIK3CB, RELA, IKBKB, CCND1, AKT2, AKT3, E2F1, AKT1, E2F3, ITGAV, BAK1, POLK, CDKN2B, LAMB3, APAF1, FN1, TRAF2, NFKB1, COL4A2, TRAF4, PIK3CA, TRAF3, COL4A3, BCL2	3.08449	2e-05	5.88e-07	3.03e-07
hsa04152:AMPK signaling pathway	34	6.46e-08	PFKFB4, CAB39, CAB39L, PRKAG1, PIK3R3, PIK3R2, HMGCR, PIK3CB, ADIPOR1, FOXO1, PPP2R1B, CCND1, PPP2R1A, PPP2R5E, CREB3L4, AKT2, AKT3, CREB3L2, AKT1, PRKAB2, PDPK1, PPP2R5B, PPP2R5A, TSC1, PPP2R5D, PPP2R5C, IGF1, CCNA2, CREB1, PIK3CA, PPP2R2D, RPS6KB2, ULK1, FBP1	2.7725	2.1e-05	5.99e-07	3.08e-07
hsa05163:Human cytomegalovirus infection	51	6.61e-08	GSK3B, ITGB3, PIK3CB, IKBKB, CCND1, CREB3L4, AKT2, AKT3, CREB3L2, AKT1, RAC3, ITGAV, B2M, HRAS, IL6R, JAK1, PRKCB, TRAF2, PRKCA, TSC1, HLA-A, RHOA, CREB1, ADCY9, PIK3CA, RAF1, SOS1, PLCB2, SOS2, ATF4, SRC, ADCY4, PIK3R3, PIK3R2, EGFR, RELA, GNG5, GNA11, CCL4, E2F1, E2F3, BAK1, MAPK3, NFKB1, NFATC4, MAPK13, MAPK11, SP1, RPS6KB2, MDM2, KRAS	2.218	2.15e-05	5.99e-07	3.08e-07
hsa05221:Acute myeloid leukemia	24	7.9e-08	LEF1, TCF7, PIK3R3, BRAF, PIK3R2, PIK3CB, RELA, NFKB1, CCNA2, IKBKB, PIK3CA, CCND1, AKT2, AKT3, RPS6KB2, AKT1, KRAS, CD14, FCGR1A, RAF1, SOS1, HRAS, SOS2, MAPK3	3.50518	2.58e-05	6.96e-07	3.59e-07
hsa04664:Fc epsilon RI signaling pathway	24	1.08e-07	LYN, FCER1G, PDPK1, PLA2G4A, PIK3R3, PRKCA, PIK3R2, PIK3CB, MAPK13, MAPK11, MAPK9, MAPK8, PIK3CA, AKT2, AKT3, AKT1, RAC3, KRAS, FYN, RAF1, SOS1, HRAS, SOS2, MAPK3	3.45363	3.52e-05	9.27e-07	4.78e-07
hsa03040:Spliceosome	38	1.29e-07	SF3B5, SF3B2, SF3B3, RBM8A, DDX46, U2AF1, USP39, U2AF1L4, U2AF2, SNRNP70, PCBP1, SNRPB2, SNRPD3, TXNL4A, SRSF10, SF3B1, SMNDC1, CTNNBL1, SF3A3, PPIL1, SF3A2, PRPF40A, PLRG1, WBP11, U2SURP, PRPF6, PRPF3, SNRPG, PPIE, SRSF3, PRPF31, RP9, PPIH, SRSF6, SNRPC, SLU7, SNRPA, SRSF9	2.52953	4.22e-05	1.08e-06	5.57e-07
hsa01521:EGFR tyrosine kinase inhibitor resistance	26	1.34e-07	GSK3B, SRC, PIK3R3, PIK3R2, PIK3CB, EGFR, AKT2, AKT3, AKT1, HRAS, IL6R, JAK1, MAPK3, PRKCB, RPS6, PRKCA, BRAF, IGF1, PIK3CA, RPS6KB2, BCL2, KRAS, RAF1, EIF4E2, SOS1, SOS2	3.22047	4.38e-05	1.09e-06	5.64e-07
hsa05200:Pathways in cancer	93	1.39e-07	ITGB1, GSK3B, SLC2A1, PIK3CB, IKBKB, CASP7, CCND2, MECOM, CCND1, CDH1, AKT2, SUFU, AKT3, AKT1, RAC3, ITGAV, POLK, JAK3, HRAS, IL6R, JAK1, SKP1, IFNAR2, IL4R, APAF1, PRKCB, MMP1, MMP2, AXIN1, TRAF2, MITF, PRKCA, RHOA, RBX1, CCNA2, ADCY9, COL4A2, TRAF4, PIK3CA, TRAF3, COL4A3, RAF1, SOS1, PLCB2, SOS2, IFNAR1, FH, LAMA2, LAMA4, TCF7, LEF1, CUL1, ADCY4, PIK3R3, PIK3R2, PLD1, FOXO1, EGFR, RELA, DLL4, M…	1.71381	4.52e-05	1.1e-06	5.68e-07
hsa04068:FoxO signaling pathway	35	1.9e-07	PRKAG1, PIK3R3, PIK3R2, FOXO4, PIK3CB, FOXO1, EGFR, IKBKB, MAPK9, MAPK8, CCND2, CCND1, AKT2, AKT3, AKT1, HRAS, MAPK3, PLK4, CDKN2B, GABARAPL1, PRKAB2, TGFB1, TGFB3, PDPK1, BRAF, IGF1, ATG12, MAPK13, MAPK11, PIK3CA, MDM2, KRAS, RAF1, SOS1, SOS2	2.61439	6.19e-05	1.44e-06	7.44e-07
hsa05017:Spinocerebellar ataxia	37	1.9e-07	PSMD12, PSMD13, PIK3R4, PIK3R3, PIK3R2, PIK3CB, PSMD8, PSMB6, MAPK9, PSMB7, MAPK8, ATXN2, PSMD7, PSMB5, PSMD4, KAT5, PSMB2, AKT2, PSMD3, AKT3, PSMB1, AKT1, PRKCB, PRKCA, TRAF2, PSMA5, AFG3L2, PSMA3, PSMC6, PIK3CA, PSMA1, SP1, PSMC1, PPIF, ULK1, PIK3C3, PLCB2	2.53186	6.2e-05	1.44e-06	7.44e-07
hsa04917:Prolactin signaling pathway	24	1.98e-07	GSK3B, SRC, PIK3R3, PIK3R2, PIK3CB, RELA, NFKB1, MAPK13, MAPK11, MAPK9, MAPK8, CCND2, PIK3CA, CCND1, AKT2, AKT3, AKT1, KRAS, RAF1, SOS1, HRAS, SOCS7, SOS2, MAPK3	3.35495	6.45e-05	1.47e-06	7.55e-07
hsa05167:Kaposi sarcoma-associated herpesvirus infection	45	2.23e-07	GSK3B, SRC, TCF7, LEF1, PIK3R3, PIK3R2, PIK3CB, RELA, PIK3R5, ICAM1, IKBKB, MAPK9, MAPK8, UBB, CCND1, GNG5, AKT2, AKT3, UBC, E2F1, AKT1, E2F3, BAK1, RPS27A, HRAS, JAK1, MAPK3, LYN, IFNAR2, TRAF2, HLA-A, NFKB1, MAPK13, NFATC4, MAPK11, CREB1, PIK3CA, TRAF3, IRF7, KRAS, PIK3C3, RAF1, UBA52, TLR3, IFNAR1	2.26978	7.27e-05	1.62e-06	8.33e-07
hsa05160:Hepatitis C	39	2.62e-07	YWHAE, GSK3B, PIK3R3, PIK3R2, PIK3CB, RELA, EGFR, IKBKB, PPP2R1B, CCND1, YWHAQ, PPP2R1A, AKT2, AKT3, E2F1, AKT1, E2F3, BAK1, HRAS, JAK1, MAPK3, IFNAR2, RSAD2, APAF1, TRAF2, BRAF, NFKB1, PIK3CA, TRAF3, PPP2R2D, IRF7, KRAS, EIF3E, RAF1, PPARA, SOS1, SOS2, TLR3, IFNAR1	2.43074	8.53e-05	1.85e-06	9.56e-07
hsa04211:Longevity regulating pathway	27	4.46e-07	PRKAG1, ADCY4, EHMT1, PIK3R3, PIK3R2, PIK3CB, ADIPOR1, FOXO1, RELA, CREB3L4, AKT2, AKT3, CREB3L2, AKT1, HRAS, PRKAB2, TSC1, IGF1, NFKB1, CREB1, ADCY9, PIK3CA, RPS6KB2, KRAS, ULK1, EIF4E2, ATF4	2.96857	0.000145	2.97e-06	1.53e-06
hsa05235:PD-L1 expression and PD-1 checkpoint pathway in cancer	27	4.46e-07	PIK3R3, PIK3R2, PIK3CB, RELA, EGFR, IKBKB, AKT2, AKT3, AKT1, HRAS, JAK1, MAPK3, MAP3K3, NFKB1, MAPK13, MAPK11, PIK3CA, LCK, RPS6KB2, CD28, KRAS, PTPN6, CD247, RAF1, TLR4, MYD88, NFKBIB	2.96857	0.000145	2.97e-06	1.53e-06
hsa04935:Growth hormone synthesis, secretion and action	32	6.03e-07	GSK3B, ADCY4, PIK3R3, CACNA1D, PIK3R2, CACNA1C, PIK3CB, MAPK9, MAPK8, CREB3L4, GNA11, AKT2, AKT3, CREB3L2, AKT1, HRAS, MAPK3, MAP3K1, PRKCB, PRKCA, IGF1, MAPK13, MAPK11, CREB1, ADCY9, PIK3CA, KRAS, RAF1, SOS1, PLCB2, SOS2, ATF4	2.63134	0.000197	3.85e-06	1.99e-06
hsa04722:Neurotrophin signaling pathway	32	6.03e-07	YWHAE, GSK3B, PIK3R3, PIK3R2, PSEN1, PIK3CB, RELA, IKBKB, MAPK9, MAPK8, AKT2, AKT3, RPS6KA1, AKT1, HRAS, MAPK3, MAP3K3, MAP3K1, PDPK1, BRAF, RHOA, NFKB1, MAPK13, MAPK11, PIK3CA, BCL2, KRAS, RAF1, SOS1, SOS2, ATF4, NFKBIB	2.63134	0.000197	3.85e-06	1.99e-06
hsa05132:Salmonella infection	52	7.3e-07	NCKAP1, PIK3CB, PIK3C2A, ACTG1, TXN2, IKBKB, CASP7, TUBB3, AKT2, AKT3, CASP1, AKT1, HRAS, SKP1, DYNLT1, TRAF2, RHOA, TUBB2A, PIK3CA, RHOJ, PIK3C3, RAF1, MYL9, TLR4, DYNC1I2, DCTN1, TCF7, LEF1, SNX33, TXN, RELA, STX10, MAPK9, MAPK8, NLRP3, CD14, BAK1, WASF3, MAPK3, GSDMD, AHNAK2, M6PR, TNFRSF10B, TNFRSF10A, NFKB1, MAPK13, MAPK11, PTPRC, BCL2, PLEKHM1, TAB3, MYD88	2.04351	0.000238	4.58e-06	2.36e-06
hsa04666:Fc gamma R-mediated phagocytosis	28	7.82e-07	INPPL1, PIK3R3, PIK3R2, ASAP2, PIK3CB, PLD1, FCGR3A, AKT2, CFL2, AKT3, AKT1, FCGR1A, WASF1, WASF2, WASF3, MAPK3, LYN, VASP, GSN, PRKCB, SPHK1, LIMK1, PLA2G4A, PRKCA, PTPRC, PIK3CA, RPS6KB2, RAF1	2.82462	0.000255	4.81e-06	2.48e-06
hsa05214:Glioma	24	7.98e-07	PRKCB, PIK3R3, BRAF, PRKCA, PIK3R2, PIK3CB, IGF1, EGFR, PIK3CA, CCND1, AKT2, AKT3, MDM2, E2F1, AKT1, KRAS, E2F3, BAK1, POLK, RAF1, SOS1, HRAS, SOS2, MAPK3	3.13129	0.00026	4.82e-06	2.48e-06
hsa05164:Influenza A	40	9.4e-07	NXT1, PIK3R3, PIK3R2, PIK3CB, RELA, ACTG1, ICAM1, IKBKB, PABPN1, AKT2, AKT3, CASP1, AKT1, NLRP3, BAK1, HLA-DQA1, JAK1, MAPK3, IFNAR2, RSAD2, APAF1, PRKCB, TNFRSF10B, PRKCA, TNFRSF10A, NFKB1, DNAJC3, HNRNPUL1, PIK3CA, TRAF3, IRF7, TLR7, NUP98, RAF1, TLR4, MYD88, HLA-DRB1, TLR3, NFKBIB, IFNAR1	2.28896	0.000306	5.57e-06	2.87e-06
hsa04912:GnRH signaling pathway	27	1.14e-06	SRC, ADCY4, CACNA1D, CACNA1C, PLD1, EGFR, MAPK9, MAPK8, GNA11, HRAS, MAPK3, MAP3K3, MAP3K1, PRKCB, MMP2, PLA2G4A, PRKCA, MAPK13, MAPK11, MMP14, ADCY9, KRAS, RAF1, SOS1, PLCB2, SOS2, ATF4	2.84089	0.000372	6.64e-06	3.42e-06
hsa04120:Ubiquitin mediated proteolysis	35	1.46e-06	ANAPC16, UBE2D3, CUL1, NEDD4L, UBE2L6, UBE3A, ANAPC10, UBB, CDC26, UBC, RPS27A, SKP1, PPIL2, MAP3K1, ANAPC7, SMURF2, SMURF1, FBXW7, SIAH1, HUWE1, SYVN1, UBE2E2, UBE2G1, UBE2G2, RBX1, KLHL9, UBE2S, CDC16, MDM2, UBE2N, UBA2, ANAPC4, ANAPC5, UBA52, ANAPC1	2.41187	0.000474	8.32e-06	4.29e-06
hsa04210:Apoptosis	34	1.51e-06	PIK3R3, PIK3R2, PIK3CB, RELA, ACTG1, IKBKB, MAPK9, CASP7, MAPK8, AKT2, AKT3, CASP2, AKT1, CTSH, BAK1, CAPN1, HRAS, CTSD, MAPK3, CTSB, PARP4, PARP1, APAF1, PDPK1, TNFRSF10B, TRAF2, TNFRSF10A, NFKB1, PIK3CA, BCL2, KRAS, RAF1, MAP3K14, ATF4	2.44632	0.000492	8.49e-06	4.37e-06
hsa04914:Progesterone-mediated oocyte maturation	28	2.29e-06	ANAPC16, ADCY4, PIK3R3, PIK3R2, PIK3CB, ANAPC10, MAPK9, MAPK8, AKT2, CDC26, AKT3, RPS6KA1, AKT1, MAPK3, ANAPC7, BRAF, IGF1, MAPK13, CCNA2, MAPK11, ADCY9, PIK3CA, CDC16, ANAPC4, KRAS, ANAPC5, RAF1, ANAPC1	2.68616	0.000746	1.26e-05	6.52e-06
hsa05152:Tuberculosis	40	3.63e-06	CEBPB, SRC, ITGB2, RELA, HSPD1, MAPK9, MAPK8, FCGR3A, AKT2, AKT3, AKT1, ATP6V1H, CD14, FCGR1A, CTSD, HLA-DQA1, JAK1, ATP6V0A1, MAPK3, ATP6V0B, TGFB1, FCER1G, CR1, APAF1, TGFB3, NFYC, SPHK1, RFXANK, RHOA, NFKB1, MAPK13, MAPK11, CREB1, BCL2, PIK3C3, RAF1, ATP6V0D1, TLR4, MYD88, HLA-DRB1	2.17451	0.00118316	1.97e-05	1.02e-05
hsa04936:Alcoholic liver disease	34	4.18e-06	GSK3B, TCF7, C5AR1, LEF1, PRKAG1, ADIPOR1, ADH5, FOXO1, RELA, IKBKB, MAPK9, MAPK8, CCND1, ALDH1B1, AKT2, AKT3, AKT1, CD14, ACADM, PRKAB2, NFKB1, MAPK13, MAPK11, TRAF3, ACOX1, NOX4, TAB3, PPARA, ALDH7A1, TLR4, MAP3K14, MYD88, C1QC, ALDH9A1	2.34296	0.00136188	2.23e-05	1.15e-05
hsa05225:Hepatocellular carcinoma	38	4.31e-06	GSK3B, SMARCD3, TCF7, LEF1, PIK3R3, PIK3R2, PIK3CB, EGFR, ACTG1, CCND1, AKT2, AKT3, DVL2, E2F1, DVL3, AKT1, E2F3, BAK1, POLK, BRD7, HRAS, MAPK3, SMAD2, TGFB1, TGFB3, PRKCB, TXNRD2, WNT7B, AXIN1, PRKCA, BRAF, PIK3CA, RPS6KB2, KRAS, RAF1, SOS1, SOS2, NFE2L2	2.21334	0.00140258	2.26e-05	1.17e-05
hsa04662:B cell receptor signaling pathway	24	4.43e-06	LYN, GSK3B, PRKCB, INPPL1, PIK3R3, PIK3R2, PIK3CB, LILRB3, RELA, NFKB1, IKBKB, PIK3CA, AKT2, AKT3, AKT1, RAC3, KRAS, PTPN6, RAF1, SOS1, HRAS, SOS2, NFKBIB, MAPK3	2.86399	0.00144325	2.29e-05	1.18e-05
hsa05226:Gastric cancer	35	4.62e-06	GSK3B, TCF7, LEF1, PIK3R3, PIK3R2, PIK3CB, EGFR, CCND1, CDH1, AKT2, AKT3, DVL2, E2F1, DVL3, AKT1, E2F3, BAK1, POLK, HRAS, MAPK3, SMAD2, CDKN2B, TGFB1, TGFB3, WNT7B, AXIN1, BRAF, MLH1, PIK3CA, RPS6KB2, BCL2, KRAS, RAF1, SOS1, SOS2	2.29856	0.00150391	2.35e-05	1.21e-05
hsa05218:Melanoma	22	5.85e-06	PIK3R3, BRAF, PIK3R2, MITF, PIK3CB, IGF1, EGFR, PIK3CA, CCND1, CDH1, AKT2, AKT3, MDM2, E2F1, AKT1, KRAS, E2F3, BAK1, POLK, RAF1, HRAS, MAPK3	2.98995	0.00190522	2.93e-05	1.51e-05
hsa04110:Cell cycle	31	6.78e-06	YWHAE, GSK3B, ANAPC16, CUL1, ANAPC10, ORC5, CCND2, CCND1, YWHAQ, CHEK2, CDC26, E2F1, E2F3, SFN, SKP1, SMAD2, CDKN2B, TGFB1, ANAPC7, TGFB3, RBX1, CCNA2, RBL1, DBF4, STAG2, CDC16, MDM2, ANAPC4, ANAPC5, ANAPC1, MCM2	2.40749	0.0022093	3.35e-05	1.73e-05
hsa05142:Chagas disease	27	7.46e-06	PIK3R3, PIK3R2, PIK3CB, RELA, IKBKB, MAPK9, MAPK8, PPP2R1B, PPP2R1A, GNA11, AKT2, AKT3, AKT1, MAPK3, SMAD2, TGFB1, TGFB3, NFKB1, MAPK13, MAPK11, PIK3CA, PPP2R2D, CD247, PLCB2, TLR4, MYD88, C1QC	2.59022	0.00243014	3.63e-05	1.87e-05
hsa05224:Breast cancer	34	9.21e-06	GSK3B, TCF7, LEF1, PIK3R3, PIK3R2, PIK3CB, EGFR, DLL4, CCND1, AKT2, AKT3, DVL2, E2F1, DVL3, AKT1, E2F3, BAK1, POLK, HRAS, MAPK3, JAG2, WNT7B, AXIN1, BRAF, IGF1, NFKB2, HEYL, PIK3CA, SP1, RPS6KB2, KRAS, RAF1, SOS1, SOS2	2.26326	0.00299935	4.42e-05	2.28e-05
hsa04380:Osteoclast differentiation	31	9.5e-06	ITGB3, PIK3R3, TREM2, PIK3R2, PIK3CB, RELA, IKBKB, MAPK9, MAPK8, FCGR3A, AKT2, AKT3, AKT1, FYN, FCGR1A, JAK1, MAPK3, IFNAR2, TGFB1, TRAF2, MITF, LILRB3, NFKB1, MAPK13, NFKB2, MAPK11, CREB1, PIK3CA, LCK, MAP3K14, IFNAR1	2.36987	0.00309168	4.49e-05	2.31e-05
hsa04625:C-type lectin receptor signaling pathway	27	1.09e-05	SRC, PIK3R3, PIK3R2, PIK3CB, RELA, IKBKB, MAPK9, MAPK8, AKT2, AKT3, CASP1, AKT1, NLRP3, HRAS, MAPK3, FCER1G, RHOA, NFKB1, MAPK13, NFATC4, NFKB2, MAPK11, PIK3CA, MDM2, KRAS, RAF1, MAP3K14	2.54041	0.00354852	5.08e-05	2.62e-05
hsa04370:VEGF signaling pathway	19	1.36e-05	PRKCB, SRC, SPHK1, PLA2G4A, PIK3R3, PRKCA, PIK3R2, PIK3CB, MAPK13, MAPK11, PIK3CA, AKT2, AKT3, AKT1, RAC3, KRAS, RAF1, HRAS, MAPK3	3.15119	0.00442198	6.2e-05	3.19e-05
hsa05120:Epithelial cell signaling in Helicobacter pylori infection	21	1.37e-05	LYN, ATP6V0B, SRC, EGFR, RELA, NFKB1, MAPK13, TJP1, IKBKB, MAPK11, MAPK9, ADAM17, MAPK8, ATP6V1B2, ATP6V1H, ATP6V0D1, ATP6V1D, MAP3K14, GIT1, ATP6V1F, ATP6V0A1	2.93559	0.00445071	6.2e-05	3.19e-05
hsa05135:Yersinia infection	32	1.45e-05	ITGB1, GSK3B, SRC, PIK3R3, PIK3R2, PIK3CB, RELA, ACTG1, IKBKB, MAPK9, MAPK8, AKT2, AKT3, RPS6KA1, CASP1, AKT1, NLRP3, RAC3, WASF2, MAPK3, LIMK1, FN1, TRAF2, RHOA, NFKB1, MAPK13, MAPK11, PIK3CA, LCK, ITGA5, TLR4, MYD88	2.28561	0.00470438	6.37e-05	3.28e-05
hsa04910:Insulin signaling pathway	32	1.45e-05	GSK3B, PRKAG1, INPPL1, PIK3R3, PIK3R2, PIK3CB, FOXO1, HK2, PTPRF, IKBKB, MAPK9, MAPK8, AKT2, AKT3, AKT1, HRAS, MAPK3, PRKAB2, PDPK1, RPS6, TSC1, BRAF, SORBS1, PHKA2, PIK3CA, RPS6KB2, KRAS, RAF1, EIF4E2, SOS1, FBP1, SOS2	2.28561	0.00470438	6.37e-05	3.28e-05
hsa05205:Proteoglycans in cancer	42	1.65e-05	ITGB1, ITGB5, SRC, ITGB3, PIK3R3, PIK3R2, PIK3CB, THBS1, EGFR, ACTG1, CCND1, AKT2, AKT3, AKT1, PLCE1, ITGAV, HRAS, MAPK3, SMAD2, TGFB1, PRKCB, PDPK1, MMP2, WNT7B, RPS6, FN1, PRKCA, BRAF, IGF1, RHOA, MAPK13, MAPK11, PIK3CA, RPS6KB2, MDM2, KRAS, PTPN6, ITGA5, RAF1, SOS1, TLR4, SOS2	2.00479	0.00535782	7.16e-05	3.69e-05
hsa04725:Cholinergic synapse	28	1.81e-05	ADCY4, PIK3R3, CACNA1D, PIK3R2, CACNA1C, PIK3CB, PIK3R5, GNG5, CREB3L4, GNA11, AKT2, AKT3, CREB3L2, AKT1, FYN, HRAS, MAPK3, PRKCB, PRKCA, CREB1, ADCY9, PIK3CA, KCNQ1, BCL2, KRAS, KCNQ5, PLCB2, ATF4	2.42467	0.00589487	7.78e-05	4.01e-05
hsa04931:Insulin resistance	27	2.24e-05	GSK3B, PRKAG1, SLC2A1, PIK3R3, PIK3R2, PIK3CB, FOXO1, RELA, PTPRF, IKBKB, MAPK9, MAPK8, CREB3L4, AKT2, AKT3, RPS6KA1, CREB3L2, AKT1, PRKAB2, PRKCB, PDPK1, NFKB1, CREB1, PIK3CA, RPS6KB2, PPARA, SLC27A2	2.44632	0.00728381	9.49e-05	4.89e-05
hsa05417:Lipid and atherosclerosis	43	2.36e-05	GSK3B, SRC, PIK3R3, PIK3R2, PIK3CB, RELA, HSPD1, ICAM1, IKBKB, MAPK9, CASP7, MAPK8, AKT2, AKT3, CASP1, AKT1, NLRP3, CD14, HRAS, MAPK3, LYN, APAF1, MMP1, PDPK1, TNFRSF10B, PRKCA, TRAF2, TNFRSF10A, RHOA, NFKB1, MAPK13, MIB1, MAPK11, PIK3CA, TRAF3, IRF7, BCL2, KRAS, PLCB2, TLR4, MYD88, ATF4, NFE2L2	1.95706	0.00767134	9.87e-05	5.09e-05
hsa04012:ErbB signaling pathway	23	2.88e-05	GSK3B, PRKCB, SRC, PIK3R3, BRAF, PRKCA, PIK3R2, PIK3CB, EGFR, MAPK9, MAPK8, PIK3CA, AKT2, AKT3, RPS6KB2, AKT1, KRAS, RAF1, SOS1, HRAS, PAK2, SOS2, MAPK3	2.64778	0.00933033	0.000119	6.11e-05
hsa05219:Bladder cancer	15	3.02e-05	MMP1, SRC, MMP2, BRAF, THBS1, EGFR, CCND1, CDH1, MDM2, E2F1, KRAS, E2F3, RAF1, HRAS, MAPK3	3.57998	0.00978894	0.000123	6.34e-05
hsa04620:Toll-like receptor signaling pathway	26	3.3e-05	CD80, PIK3R3, PIK3R2, PIK3CB, RELA, IKBKB, MAPK9, MAPK8, AKT2, CCL4, AKT3, AKT1, CD14, MAPK3, IFNAR2, NFKB1, MAPK13, MAPK11, PIK3CA, TRAF3, IRF7, TLR7, TLR4, MYD88, TLR3, IFNAR1	2.44632	0.0106934	0.000133	6.84e-05
hsa05203:Viral carcinogenesis	41	3.37e-05	YWHAE, HDAC10, SRC, HDAC11, PIK3R3, UBE3A, PIK3R2, PIK3CB, GTF2E1, RELA, HDAC6, CCND2, CCND1, YWHAQ, CREB3L4, CREB3L2, BAK1, HRAS, JAK3, JAK1, MAPK3, LYN, CDKN2B, GSN, TRAF2, HLA-A, RHOA, NFKB1, NFKB2, CCNA2, CREB1, RBL1, PIK3CA, TRAF3, PSMC1, RASA2, IRF7, MDM2, KRAS, ATP6V0D1, ATF4	1.96665	0.0109189	0.000133	6.86e-05
hsa04218:Cellular senescence	34	3.39e-05	TRAF3IP2, PIK3R3, CACNA1D, PIK3R2, PIK3CB, FOXO1, RELA, CCND2, CCND1, CHEK2, AKT2, AKT3, E2F1, AKT1, E2F3, CAPN1, HRAS, MAPK3, SMAD2, CDKN2B, TGFB1, TGFB3, TSC1, HLA-A, NFKB1, MAPK13, NFATC4, CCNA2, MAPK11, RBL1, PIK3CA, MDM2, KRAS, RAF1	2.13269	0.0109881	0.000133	6.86e-05
hsa05170:Human immunodeficiency virus 1 infection	42	3.76e-05	CUL1, PIK3R3, PIK3R2, PIK3CB, RELA, IKBKB, MAPK9, MAPK8, GNG5, GNA11, AKT2, CFL2, AKT3, AP1S2, AKT1, AP1S1, RAC3, BAK1, HRAS, PAK2, B2M, MAPK3, SKP1, APOBEC3G, PRKCB, LIMK1, PRKCA, TRAF2, HLA-A, NFKB1, MAPK13, NFATC4, RBX1, MAPK11, PIK3CA, RPS6KB2, BCL2, KRAS, CD247, RAF1, TLR4, MYD88	1.93859	0.0121967	0.000146	7.53e-05
hsa05211:Renal cell carcinoma	20	3.95e-05	FH, TGFB1, TGFB3, SLC2A1, PIK3R3, BRAF, PIK3R2, PIK3CB, RBX1, PIK3CA, AKT2, AKT3, AKT1, KRAS, RAF1, SOS1, HRAS, PAK2, SOS2, MAPK3	2.83631	0.0128104	0.000152	7.82e-05
hsa04668:TNF signaling pathway	27	4.4e-05	CEBPB, PIK3R3, PIK3R2, PIK3CB, RELA, ICAM1, IKBKB, MAPK9, CASP7, MAPK8, CREB3L4, AKT2, AKT3, CREB3L2, AKT1, MAPK3, TRAF2, NFKB1, MAPK13, MAPK11, MMP14, CREB1, PIK3CA, TRAF3, TAB3, MAP3K14, ATF4	2.35895	0.0142522	0.000165	8.5e-05
hsa05145:Toxoplasmosis	27	4.4e-05	ITGB1, LAMA2, LAMA4, RELA, PIK3R5, IKBKB, MAPK9, MAPK8, AKT2, AKT3, AKT1, HLA-DQA1, JAK1, MAPK3, TGFB1, LAMB3, TGFB3, PDPK1, NFKB1, MAPK13, MAPK11, BCL2, PPIF, TLR4, MYD88, HLA-DRB1, NFKBIB	2.35895	0.0142522	0.000165	8.5e-05
hsa05162:Measles	31	5.15e-05	GSK3B, PIK3R3, PIK3R2, PIK3CB, RELA, IKBKB, MAPK9, MAPK8, CCND2, CCND1, AKT2, AKT3, AKT1, BAK1, JAK3, JAK1, IFNAR2, APAF1, NFKB1, PIK3CA, TRAF3, IL2RA, IRF7, BCL2, CD28, EIF3H, TLR7, TLR4, MYD88, NFKBIB, IFNAR1	2.18233	0.0166499	0.000191	9.83e-05
hsa04919:Thyroid hormone signaling pathway	28	6.6e-05	GSK3B, SRC, ITGB3, SLC2A1, PIK3R3, PIK3R2, PIK3CB, FOXO1, ACTG1, CCND1, SIN3A, AKT2, AKT3, AKT1, PLCE1, ITGAV, HRAS, MAPK3, NCOA2, PRKCB, PDPK1, PRKCA, ATP1B1, PIK3CA, MDM2, KRAS, RAF1, PLCB2	2.26436	0.021297	0.000242	0.000125
hsa04974:Protein digestion and absorption	25	8.05e-05	KCNK5, COL17A1, COL18A1, COL15A1, COL16A1, COL14A1, COL10A1, KCNN4, SLC38A2, CPA3, COL27A1, MME, KCNJ13, ATP1B1, SLC7A7, COL4A2, KCNQ1, COL6A2, COL5A3, COL7A1, COL4A3, COL5A2, COL6A1, COL6A3, COL21A1	2.37507	0.0259118	0.000292	0.00015
hsa04360:Axon guidance	36	0.000154	ITGB1, GSK3B, NRP1, SEMA7A, SRC, SEMA3B, ILK, PIK3R3, PIK3R2, PIK3CB, EFNA4, RGS3, CFL2, PLXNA2, RAC3, FYN, SLIT2, PLXNC1, SRGAP2, HRAS, PAK2, EPHB3, MAPK3, TRPC6, UNC5B, PDPK1, LIMK1, PRKCA, RHOA, NFATC4, PIK3CA, PLXNB2, KRAS, RAF1, EPHA1, MYL9	1.93555	0.0490726	0.000553	0.000285
hsa04929:GnRH secretion	18	0.000162	PRKCB, PIK3R3, CACNA1D, PRKCA, PIK3R2, CACNA1C, PIK3CB, PIK3CA, GNA11, AKT2, AKT3, AKT1, KRAS, RAF1, KCNN4, HRAS, PLCB2, MAPK3	2.75211	0.0515727	0.000575	0.000296
hsa05133:Pertussis	20	0.000164	ITGB1, C1S, ITGB2, RHOA, RELA, NFKB1, MAPK13, MAPK11, MAPK9, CASP7, MAPK8, CFL2, CASP1, NLRP3, CD14, ITGA5, TLR4, MYD88, C1QC, MAPK3	2.57507	0.0520944	0.000575	0.000296
hsa04621:NOD-like receptor signaling pathway	36	0.000193	YWHAE, TXN, ANTXR2, ANTXR1, RELA, TXN2, IKBKB, MAPK9, MAPK8, CASP1, NLRP3, JAK1, MAPK3, CTSB, GSDMD, IFNAR2, GABARAPL1, CARD8, TRPV2, CARD6, TRAF2, RHOA, ATG12, NFKB1, MAPK13, MAPK11, TRAF3, IRF7, BCL2, TXNIP, TAB3, PLCB2, TLR4, MYD88, NFKBIB, IFNAR1	1.91451	0.0609626	0.000669	0.000345
hsa04960:Aldosterone-regulated sodium reabsorption	13	0.000195	PRKCB, PDPK1, PIK3R3, NEDD4L, PRKCA, PIK3R2, PIK3CB, IGF1, ATP1B1, PIK3CA, KRAS, SFN, MAPK3	3.43807	0.0617501	0.00067	0.000346
hsa05140:Leishmaniasis	20	0.000197	ITGB1, TGFB1, CR1, TGFB3, PRKCB, ITGB2, RELA, NFKB1, MAPK13, MAPK11, FCGR3A, PTPN6, FCGR1A, TLR4, MYD88, HLA-DQA1, HLA-DRB1, JAK1, NFKBIB, MAPK3	2.54163	0.0623452	0.00067	0.000346
hsa04261:Adrenergic signaling in cardiomyocytes	31	0.00022	ADCY4, CACNA1D, CACNA1C, PIK3R5, PPP2R1B, PPP2R1A, PPP2R5E, CREB3L4, AKT2, AKT3, CREB3L2, AKT1, MAPK3, TPM2, PPP2R5B, PPP2R5A, CACNA2D2, PRKCA, PPP2R5D, PPP2R5C, ATP1B1, MAPK13, MAPK11, CREB1, ADCY9, KCNQ1, PPP2R2D, BCL2, PLCB2, ATF4, RAPGEF4	2.02229	0.0693223	0.000741	0.000382
hsa04114:Oocyte meiosis	28	0.00027	YWHAE, ANAPC16, CUL1, ADCY4, ANAPC10, PPP2R1B, YWHAQ, PPP2R1A, PPP2R5E, CDC26, RPS6KA1, FBXO5, MAPK3, SKP1, ANAPC7, PPP2R5B, PPP2R5A, PPP2R5D, PPP2R5C, IGF1, MAPK13, RBX1, MAPK11, ADCY9, CDC16, ANAPC4, ANAPC5, ANAPC1	2.09151	0.0841808	0.000897	0.000462
hsa04915:Estrogen signaling pathway	29	0.000275	SRC, ADCY4, PIK3R3, PIK3R2, PIK3CB, EGFR, CREB3L4, AKT2, AKT3, CREB3L2, AKT1, HRAS, CTSD, MAPK3, NCOA2, MMP2, CREB1, ADCY9, PIK3CA, SP1, BCL2, KRAS, RAF1, SOS1, EBAG9, PLCB2, SOS2, ATF4, FKBP5	2.05633	0.0858834	0.000907	0.000467
hsa04650:Natural killer cell mediated cytotoxicity	27	0.000341	ITGB2, PIK3R3, PIK3R2, PIK3CB, ITGAL, ICAM1, FCGR3A, RAC3, FYN, HRAS, MAPK3, IFNAR2, FCER1G, PRKCB, TNFRSF10B, PRKCA, TNFRSF10A, BRAF, PIK3CA, LCK, KRAS, PTPN6, CD247, RAF1, SOS1, SOS2, IFNAR1	2.09685	0.105326	0.00111277	0.000573
hsa04072:Phospholipase D signaling pathway	30	0.0004	ADCY4, PIK3R3, PIK3R2, PIK3CB, PLD1, AGPAT2, EGFR, PIK3R5, AKT2, AKT3, AKT1, FYN, HRAS, MAPK3, FCER1G, SPHK1, PLA2G4A, PRKCA, TSC1, RHOA, DNM1, ADCY9, PIK3CA, KRAS, RAF1, SOS1, PLCB2, SOS2, DGKH, RAPGEF4	1.9835	0.122315	0.0012915	0.000666
hsa04066:HIF-1 signaling pathway	24	0.000529	PRKCB, RPS6, SLC2A1, PIK3R3, PRKCA, PIK3R2, PIK3CB, IGF1, EGFR, RELA, NFKB1, HK2, RBX1, LDHB, PIK3CA, AKT2, AKT3, RPS6KB2, BCL2, AKT1, EIF4E2, IL6R, TLR4, MAPK3	2.15456	0.158521	0.00169166	0.000872
hsa04520:Adherens junction	18	0.000615	YES1, SRC, LEF1, TCF7, SORBS1, PTPRF, RHOA, EGFR, ACTG1, TJP1, CDH1, RAC3, FYN, PTPN6, WASF1, WASF2, WASF3, MAPK3	2.48078	0.181756	0.00193657	0.000998
hsa00620:Pyruvate metabolism	14	0.000618	FH, ACSS2, MDH2, GLO1, ACYP1, ADH5, GRHPR, LDHB, PC, ALDH1B1, ACSS1, DLD, ALDH7A1, ALDH9A1	2.91477	0.182468	0.00193657	0.000998
hsa04137:Mitophagy - animal	18	0.00073	GABARAPL1, SRC, MITF, RELA, MAPK9, RHOT2, MAPK8, UBB, SP1, UBC, E2F1, KRAS, ULK1, RPS27A, HRAS, UBA52, OPTN, ATF4	2.44632	0.211951	0.0022677	0.00116863
hsa04658:Th1 and Th2 cell differentiation	21	0.000806	JAG2, IL4R, MAML1, RELA, NFKB1, MAPK13, DLL4, IKBKB, MAPK11, MAPK9, MAPK8, LCK, IL2RA, MAML3, CD247, JAK3, HLA-DQA1, HLA-DRB1, JAK1, NFKBIB, MAPK3	2.2336	0.231225	0.00247973	0.0012779
hsa04928:Parathyroid hormone synthesis, secretion and action	23	0.000878	SLC34A2, PRKCB, ADCY4, BRAF, PRKCA, PLD1, RHOA, EGFR, MMP14, CREB1, ADCY9, MMP15, CREB3L4, SP1, GNA11, CREB3L2, BCL2, PDE4B, PDE4A, RAF1, PLCB2, ATF4, MAPK3	2.12322	0.248908	0.00267385	0.00137793
hsa04140:Autophagy - animal	28	0.000906	RAB1A, STX17, PIK3R4, PIK3R3, PIK3R2, HMGB1, PIK3CB, MAPK9, MAPK8, AKT2, AKT3, AKT1, HRAS, CTSD, MAPK3, CTSB, GABARAPL1, PDPK1, TSC1, ATG12, PIK3CA, DDIT4, RPS6KB2, BCL2, KRAS, ULK1, PIK3C3, RAF1	1.94318	0.25592	0.00273586	0.00140989
hsa04350:TGF-beta signaling pathway	21	0.00107219	TGIF1, SMAD2, SMAD1, CDKN2B, TGFB1, TGIF2, SMURF2, SMURF1, TGFB3, CUL1, THBS1, RHOA, RBX1, RBL1, PPP2R1B, SP1, PPP2R1A, RPS6KB2, NBL1, SKP1, MAPK3	2.18607	0.295116	0.00320674	0.00165255
hsa04213:Longevity regulating pathway - multiple species	16	0.00112919	PRKAB2, PRKAG1, ADCY4, PIK3R3, PIK3R2, PIK3CB, IGF1, FOXO1, ADCY9, PIK3CA, AKT2, AKT3, RPS6KB2, AKT1, KRAS, HRAS	2.52523	0.308107	0.00334651	0.00172458
hsa04810:Regulation of actin cytoskeleton	38	0.00125819	ITGB1, NCKAP1, ITGB5, ITGB4, SRC, ITGB3, ITGB2, PIK3R3, PIK3R2, PIK3CB, ITGAL, EGFR, ACTG1, CFL2, MYH14, ITGB8, RAC3, PIP4K2B, ITGAV, WASF1, HRAS, PAK2, WASF2, GIT1, MAPK3, GSN, LIMK1, FN1, BRAF, RHOA, PIK3CA, ITGA11, KRAS, ITGA5, RAF1, SOS1, MYL9, SOS2	1.70569	0.336634	0.00369472	0.00190403
hsa05146:Amoebiasis	22	0.00126935	TGFB1, LAMA2, LAMB3, TGFB3, PRKCB, LAMA4, ITGB2, FN1, PIK3R3, PRKCA, PIK3R2, PIK3CB, RELA, NFKB1, COL4A2, PIK3CA, GNA11, PRDX1, COL4A3, CD14, PLCB2, TLR4	2.11055	0.339047	0.00369472	0.00190403
hsa04310:Wnt signaling pathway	31	0.00142445	GSK3B, CHD8, TCF7, LEF1, CUL1, PSEN1, PRICKLE1, PRICKLE4, MAPK9, MAPK8, CCND2, CCND1, DVL2, DVL3, RAC3, TBL1X, SKP1, PRKCB, WNT7B, SIAH1, AXIN1, PRKCA, RHOA, NFATC4, RBX1, VANGL2, SFRP2, DAAM1, DAAM2, TBL1XR1, PLCB2	1.81643	0.371678	0.00410948	0.00211777
hsa05130:Pathogenic Escherichia coli infection	35	0.00145618	ITGB1, NCKAP1, RAB1A, SRC, RELA, ACTG1, IKBKB, MAPK9, CASP7, MAPK8, TUBB3, CASP1, MYH14, NLRP3, FYN, BAK1, WASF1, PAK2, WASF2, WASF3, MAPK3, TNFRSF10B, TRAF2, TNFRSF10A, RHOA, NFKB1, MAPK13, TJP1, MAPK11, TUBB2A, TAB3, PTPN6, TLR4, MYD88, NFKBIB	1.7385	0.378153	0.00416417	0.00214595
hsa04613:Neutrophil extracellular trap formation	34	0.00152427	HDAC10, SRC, ITGB3, HDAC11, C5AR1, ITGB2, PIK3R3, PIK3R2, HMGB1, PIK3CB, ITGAL, RELA, HDAC6, ACTG1, FCGR3A, AKT2, AKT3, CASP1, AKT1, FCGR1A, MAPK3, GSDMD, CR1, PRKCB, PRKCA, NFKB1, MAPK13, MAPK11, PIK3CA, PPIF, TLR7, RAF1, PLCB2, TLR4	1.75105	0.391824	0.00432098	0.00222676
hsa05410:Hypertrophic cardiomyopathy	20	0.00156019	ITGB1, PRKAB2, TGFB1, LAMA2, ITGB5, TGFB3, ITGB4, TPM2, ITGB3, PRKAG1, CACNA2D2, CACNA1D, CACNA1C, IGF1, ACTG1, SGCB, ITGA11, ITGB8, ITGAV, ITGA5	2.17451	0.398916	0.00438469	0.00225959
hsa04728:Dopaminergic synapse	26	0.00162473	GSK3B, CACNA1D, CACNA1C, MAPK9, MAPK8, PPP2R1B, GNG5, PPP2R1A, PPP2R5E, CREB3L4, AKT2, AKT3, CREB3L2, AKT1, PRKCB, PPP2R5B, PPP2R5A, PRKCA, PPP2R5D, PPP2R5C, MAPK13, MAPK11, CREB1, PPP2R2D, PLCB2, ATF4	1.9274	0.411449	0.00452701	0.00233294
hsa04550:Signaling pathways regulating pluripotency of stem cells	27	0.00241992	GSK3B, RIF1, TCF7, PIK3R3, PIK3R2, PIK3CB, AKT2, AKT3, DVL2, DVL3, AKT1, HRAS, JAK3, JAK1, MAPK3, SMAD2, SMAD1, ZFHX3, PCGF2, WNT7B, AXIN1, IGF1, MAPK13, MAPK11, PIK3CA, KRAS, RAF1	1.84757	0.546088	0.00668556	0.00344532
hsa05207:Chemical carcinogenesis - receptor activation	36	0.00272177	SRC, ADCY4, PIK3R3, CACNA1D, PIK3R2, CACNA1C, PIK3CB, RELA, EGFR, DLL4, CCND1, CREB3L4, AKT2, AKT3, RPS6KA1, CREB3L2, E2F1, AKT1, HRAS, MAPK3, PAQR7, PRKCB, PTGES3, PRKCA, NFKB1, CREB1, ADCY9, PIK3CA, RPS6KB2, BCL2, KRAS, RAF1, PPARA, SOS1, SOS2, ATF4	1.66165	0.58873	0.00745627	0.0038425
hsa04145:Phagosome	28	0.00284539	ITGB1, DYNC1I2, ITGB5, ITGB3, ITGB2, THBS1, ACTG1, FCGR3A, TUBB3, ATP6V1H, ITGAV, CD14, FCGR1A, ATP6V1D, HLA-DQA1, ATP6V1F, ATP6V0A1, ATP6V0B, M6PR, HLA-A, TUBB2A, ATP6V1B2, PIK3C3, ITGA5, ATP6V0D1, TLR4, HLA-DRB1, VAMP3	1.80255	0.605019	0.00772996	0.00398354
hsa04611:Platelet activation	24	0.00323463	LYN, ITGB1, VASP, FCER1G, SRC, ITGB3, ADCY4, PLA2G4A, PIK3R3, PIK3R2, PIK3CB, RHOA, MAPK13, ACTG1, PIK3R5, MAPK11, ADCY9, PIK3CA, AKT2, AKT3, AKT1, FYN, PLCB2, MAPK3	1.89393	0.652225	0.00871479	0.00449106
hsa05418:Fluid shear stress and atherosclerosis	26	0.00337571	SRC, ITGB3, PIK3R3, PIK3R2, PIK3CB, TXN, RELA, ACTG1, TXN2, ICAM1, IKBKB, MAPK9, MAPK8, AKT2, AKT3, AKT1, RAC3, ITGAV, MMP2, RHOA, NFKB1, MAPK13, MAPK11, PIK3CA, BCL2, NFE2L2	1.83034	0.667908	0.00899827	0.00463714
hsa05414:Dilated cardiomyopathy	20	0.00339505	ITGB1, TGFB1, LAMA2, ITGB5, TGFB3, ITGB4, TPM2, ITGB3, ADCY4, CACNA2D2, CACNA1D, CACNA1C, IGF1, ACTG1, ADCY9, SGCB, ITGA11, ITGB8, ITGAV, ITGA5	2.0386	0.670002	0.00899827	0.00463714
hsa04062:Chemokine signaling pathway	33	0.00349103	GSK3B, SRC, ADCY4, PIK3R3, PIK3R2, CXCR6, PIK3CB, RELA, PIK3R5, IKBKB, GNG5, AKT2, CCL4, AKT3, AKT1, RAC3, HRAS, JAK3, MAPK3, LYN, PRKCB, BRAF, RHOA, NFKB1, FGR, ADCY9, PIK3CA, KRAS, RAF1, SOS1, PLCB2, SOS2, NFKBIB	1.68185	0.680202	0.00912392	0.0047019
hsa04920:Adipocytokine signaling pathway	16	0.00349843	PRKAB2, PRKAG1, SLC2A1, TRAF2, ACSL3, ADIPOR1, RELA, NFKB1, IKBKB, MAPK9, MAPK8, AKT2, AKT3, AKT1, PPARA, NFKBIB	2.26905	0.680976	0.00912392	0.0047019
hsa05110:Vibrio cholerae infection	13	0.00369842	ATP6V0B, PRKCA, ACTG1, TJP1, ADCY9, KCNQ1, ATP6V1B2, ATP6V1H, ATP6V0D1, ATP6V1D, TJP2, ATP6V1F, ATP6V0A1	2.54417	0.701182	0.00952684	0.00490954
hsa00640:Propanoate metabolism	10	0.00371138	HADHA, LDHB, ECHS1, ACSS2, ACOX1, EHHADH, ECHDC1, SUCLG1, ACSS1, DLD	3.0579	0.702446	0.00952684	0.00490954
hsa05230:Central carbon metabolism in cancer	16	0.00404365	G6PD, SLC2A1, PIK3R3, PIK3R2, PIK3CB, EGFR, HK2, LDHB, PIK3CA, AKT2, AKT3, AKT1, KRAS, RAF1, HRAS, MAPK3	2.23664	0.733106	0.0102987	0.00530729
hsa04141:Protein processing in endoplasmic reticulum	30	0.00409402	UBXN1, NGLY1, UBE2D3, CUL1, HERPUD1, MAPK9, MAPK8, OS9, MAN1A1, BAK1, CAPN1, UBQLN4, SEC31B, SKP1, EDEM1, SYVN1, TRAF2, UBE2G1, UBE2G2, RAD23B, RBX1, DNAJA1, DNAJC3, DNAJC1, DNAJC5, BCL2, STT3B, RNF185, ATF4, NFE2L2	1.71672	0.73747	0.0103461	0.00533174
hsa04015:Rap1 signaling pathway	35	0.00427413	ITGB1, SRC, ITGB3, ITGB2, ADCY4, PIK3R3, PIK3R2, PIK3CB, ITGAL, THBS1, EFNA4, EGFR, ACTG1, CDH1, AKT2, AKT3, AKT1, RAC3, PLCE1, HRAS, MAPK3, VASP, PRKCB, PRKCA, BRAF, IGF1, RHOA, MAPK13, MAPK11, ADCY9, PIK3CA, KRAS, RAF1, PLCB2, RAPGEF4	1.63088	0.752502	0.0107182	0.00552349
hsa04330:Notch signaling pathway	14	0.00563169	JAG2, PSENEN, NUMBL, MAML1, PSEN1, APH1A, DLL4, HEYL, ADAM17, APH1B, DVL2, DVL3, CIR1, MAML3	2.32193	0.841361	0.0140147	0.00722232
hsa04659:Th17 cell differentiation	21	0.00592089	SMAD2, TGFB1, IL4R, RELA, NFKB1, MAPK13, IL27RA, IKBKB, MAPK11, MAPK9, MAPK8, LCK, IL2RA, CD247, JAK3, IL6R, HLA-DQA1, HLA-DRB1, JAK1, NFKBIB, MAPK3	1.90269	0.855713	0.0146228	0.00753569
hsa05416:Viral myocarditis	14	0.00653619	LAMA2, CD80, ITGB2, HLA-A, ITGAL, ACTG1, ICAM1, CCND1, SGCB, CD28, RAC3, FYN, HLA-DQA1, HLA-DRB1	2.28323	0.882085	0.0158264	0.00815592
hsa04730:Long-term depression	14	0.00653619	LYN, PRKCB, PLA2G4A, BRAF, PRKCA, IGF1, PPP2R1B, PPP2R1A, GNA11, KRAS, RAF1, HRAS, PLCB2, MAPK3	2.28323	0.882085	0.0158264	0.00815592
hsa04973:Carbohydrate digestion and absorption	12	0.00655387	PIK3CA, PRKCB, AKT2, AKT3, PIK3R3, AKT1, PIK3R2, CACNA1D, PIK3CB, ATP1B1, PLCB2, HK2	2.49837	0.882767	0.0158264	0.00815592
hsa04512:ECM-receptor interaction	18	0.0069812	ITGB1, LAMA2, LAMB3, ITGB5, ITGB4, LAMA4, ITGB3, FN1, THBS1, COL4A2, COL6A2, COL4A3, COL6A1, ITGA11, COL6A3, ITGB8, ITGAV, ITGA5	2.00154	0.898109	0.0167343	0.00862383
hsa04934:Cushing syndrome	27	0.00734587	GSK3B, FH, TCF7, LEF1, ADCY4, CACNA1D, CACNA1C, EGFR, CCND1, CREB3L4, GNA11, CREB3L2, DVL2, E2F1, DVL3, E2F3, MAPK3, CDKN2B, WNT7B, AXIN1, BRAF, CREB1, ADCY9, ARMC5, SP1, PLCB2, ATF4	1.70453	0.909607	0.01748	0.00900807
hsa00280:Valine, leucine and isoleucine degradation	12	0.00773912	MCCC2, HADHA, ECHS1, HMGCS1, ALDH1B1, OXCT1, EHHADH, ACADM, ALDH7A1, ACSF3, DLD, ALDH9A1	2.44632	0.920561	0.0182823	0.00942153
hsa04010:MAPK signaling pathway	44	0.00938821	CACNA1D, CACNA1C, EFNA4, RELA, EGFR, IKBKB, MAPK9, MAPK8, DUSP10, MECOM, AKT2, AKT3, RPS6KA1, AKT1, RAC3, CD14, MAP3K6, HRAS, PAK2, MAPK3, MAP3K3, DUSP5, TGFB1, MAP3K1, TGFB3, PRKCB, PLA2G4A, CACNA2D2, PRKCA, TRAF2, BRAF, IGF1, NFKB1, MAPK13, NFKB2, MAPK11, RASA2, KRAS, RAF1, SOS1, MAP3K14, SOS2, MYD88, ATF4	1.46446	0.953811	0.0220184	0.0113469
hsa04750:Inflammatory mediator regulation of TRP channels	19	0.00953938	PRKCH, PRKCB, SRC, TRPV2, ADCY4, PLA2G4A, PIK3R3, PRKCA, PIK3R2, PIK3CB, IGF1, MAPK13, MAPK11, MAPK9, MAPK8, ADCY9, PIK3CA, F2RL1, PLCB2	1.89715	0.956053	0.0222131	0.0114473
hsa00071:Fatty acid degradation	11	0.00979245	HADHA, ECHS1, ALDH1B1, ACOX1, ECI1, EHHADH, ACADM, ACSL3, ALDH7A1, ADH5, ALDH9A1	2.50321	0.959565	0.0226407	0.0116676
hsa05412:Arrhythmogenic right ventricular cardiomyopathy	16	0.0100945	ITGB1, LAMA2, ITGB5, ITGB4, ITGB3, LEF1, TCF7, CACNA2D2, CACNA1D, CACNA1C, ACTG1, SGCB, ITGA11, ITGB8, ITGAV, ITGA5	2.03331	0.963393	0.0231747	0.0119428
hsa05216:Thyroid cancer	10	0.0103606	CCND1, CDH1, TCF7, LEF1, BRAF, KRAS, BAK1, POLK, HRAS, MAPK3	2.64467	0.966466	0.0236193	0.0121719
hsa05134:Legionellosis	13	0.0111055	RAB1A, CR1, APAF1, ITGB2, RELA, NFKB1, HSPD1, NFKB2, CASP7, CASP1, CD14, TLR4, MYD88	2.23173	0.973764	0.0251416	0.0129564
hsa04014:Ras signaling pathway	36	0.0114562	PIK3R3, PIK3R2, FOXO4, PIK3CB, RASAL2, PLD1, EFNA4, ETS2, RELA, EGFR, IKBKB, MAPK9, MAPK8, GNG5, AKT2, AKT3, AKT1, RAC3, PLCE1, HRAS, PAK2, MAPK3, BRAP, PRKCB, PLA2G4A, PRKCA, IGF1, RHOA, NFKB1, RASA3, PIK3CA, RASA2, KRAS, RAF1, SOS1, SOS2	1.51841	0.97663	0.0257568	0.0132734
hsa05323:Rheumatoid arthritis	18	0.0121211	ATP6V0B, TGFB1, TGFB3, MMP1, CD80, ITGB2, ITGAL, ICAM1, CD28, ATP6V1B2, ATP6V1H, ATP6V0D1, ATP6V1D, TLR4, HLA-DQA1, HLA-DRB1, ATP6V1F, ATP6V0A1	1.89393	0.981232	0.027065	0.0139476
hsa04916:Melanogenesis	19	0.0129457	GSK3B, PRKCB, WNT7B, LEF1, TCF7, ADCY4, PRKCA, MITF, CREB1, ADCY9, CREB3L4, CREB3L2, DVL2, DVL3, KRAS, RAF1, HRAS, PLCB2, MAPK3	1.8408	0.985705	0.0287095	0.0147951
hsa04657:IL-17 signaling pathway	18	0.0134385	GSK3B, CEBPB, TRAF3IP2, MMP1, TRAF2, RELA, NFKB1, MAPK13, IKBKB, MAPK11, MAPK9, MAPK8, TRAF4, TRAF3, TAB3, ANAPC5, S100A8, MAPK3	1.87378	0.987853	0.0296011	0.0152545
hsa04540:Gap junction	17	0.0154145	PRKCB, SRC, ADCY4, PRKCA, EGFR, TJP1, TUBB2A, ADCY9, TUBB3, GNA11, KRAS, RAF1, SOS1, HRAS, PLCB2, SOS2, MAPK3	1.89034	0.993681	0.0337256	0.0173801
hsa04930:Type II diabetes mellitus	11	0.0157534	IKBKB, MAPK9, MAPK8, PIK3CA, PIK3R3, PIK3R2, CACNA1D, CACNA1C, PIK3CB, HK2, MAPK3	2.33996	0.994352	0.0342373	0.0176438
hsa03010:Ribosome	26	0.0172028	RPL4, RPL32, RPL10, RPL31, MRPS14, RPL12, RPLP0, RPL10A, RPS16, RPS19, RPL36, RPS2, RPL15, RPS27A, RPS11, RPL39, RPS13, RPS12, RPL19, RPS8, RPL23, RPS6, RPS28, RPL27, RPS20, UBA52	1.61024	0.996507	0.0371397	0.0191395
hsa03015:mRNA surveillance pathway	18	0.0180718	NXT1, RBM8A, PPP2R5B, CSTF2T, PPP2R5A, PPP2R5D, CASC3, PPP2R5C, SRRM1, NUDT21, PABPN1, PPP2R1B, PCF11, PPP2R1A, PPP2R5E, PPP2R2D, PAPOLA, PABPC1	1.81583	0.997382	0.0387592	0.0199741
hsa03320:PPAR signaling pathway	15	0.0181996	HMGCS1, PDPK1, MMP1, ILK, ACSL3, SORBS1, FABP5, ACOX1, EHHADH, UBC, PLIN2, ACADM, PPARA, PLTP, SLC27A2	1.95706	0.997491	0.0387781	0.0199838
hsa03020:RNA polymerase	9	0.0186614	CRCP, POLR1A, POLR3C, POLR3D, POLR2D, POLR2E, POLR1D, POLR2G, POLR2K	2.59022	0.997847	0.039504	0.0203579
hsa05100:Bacterial invasion of epithelial cells	15	0.0225547	ITGB1, SRC, FN1, PIK3R3, ILK, PIK3R2, PIK3CB, RHOA, DNM1, ACTG1, PIK3CA, CDH1, ITGA5, WASF1, WASF2	1.90622	0.999411	0.0474376	0.0244464
hsa04340:Hedgehog signaling pathway	12	0.024131	GSK3B, CCND2, CCND1, SMURF2, SMURF1, SUFU, GPR161, PTCH2, BCL2, CUL1, SPOPL, DISP1	2.09685	0.999652	0.0504275	0.0259872
hsa04142:Lysosome	22	0.0259626	ATP6V0B, IDUA, M6PR, AP4B1, AP4M1, GGA1, LAPTM4A, GM2A, GNPTAB, AP1S2, CTSH, AP1S1, ATP6V1H, DNASE2, AP4S1, CD68, ATP6V0D1, CTSD, ARSB, CTSB, LGMN, ATP6V0A1	1.63088	0.999811	0.0539096	0.0277816
hsa04911:Insulin secretion	16	0.0264068	PRKCB, ADCY4, SLC2A1, CACNA1D, PRKCA, CACNA1C, ATP1B1, CREB1, ADCY9, CREB3L4, GNA11, CREB3L2, KCNN4, PLCB2, ATF4, RAPGEF4	1.82052	0.999837	0.054485	0.0280781
hsa01524:Platinum drug resistance	14	0.0319041	APAF1, PDPK1, PIK3R3, PIK3R2, PIK3CB, MLH1, PIK3CA, AKT2, AKT3, MDM2, BCL2, AKT1, BAK1, MAPK3	1.87663	0.999974	0.0654135	0.03371
hsa04710:Circadian rhythm	8	0.0334252	PRKAB2, CREB1, CRY2, PRKAG1, CUL1, CRY1, SKP1, RBX1	2.52523	0.999985	0.0680258	0.0350563
hsa04064:NF-kappa B signaling pathway	18	0.0335956	LYN, PARP1, PRKCB, TRAF2, RELA, NFKB1, NFKB2, ICAM1, IKBKB, TRAF3, LCK, CCL4, BCL2, TAB3, CD14, TLR4, MAP3K14, MYD88	1.69361	0.999985	0.0680258	0.0350563
hsa04630:JAK-STAT signaling pathway	25	0.0390338	PIK3R3, PIK3R2, PIK3CB, EGFR, IL27RA, CCND2, CCND1, AKT2, AKT3, AKT1, HRAS, JAK3, IL6R, SOCS7, JAK1, IFNAR2, IL4R, PIK3CA, IL2RA, BCL2, PTPN6, RAF1, SOS1, SOS2, IFNAR1	1.51007	0.999998	0.0785495	0.0404795
hsa04670:Leukocyte transendothelial migration	19	0.0398176	ITGB1, VASP, PRKCB, MMP2, ITGB2, PIK3R3, PRKCA, CD99L2, PIK3R2, PIK3CB, ITGAL, RHOA, MAPK13, ACTG1, ICAM1, MAPK11, PIK3CA, MYL9, RAPGEF4	1.63088	0.999998	0.0796352	0.041039
hsa04024:cAMP signaling pathway	32	0.0412008	ADCY4, PIK3R3, CACNA1D, PIK3R2, CACNA1C, PIK3CB, PLD1, RELA, MAPK9, MAPK8, CREB3L4, AKT2, AKT3, CREB3L2, PDE4B, AKT1, PDE4A, RAC3, PLCE1, MAPK3, BRAF, ATP1B1, RHOA, NFKB1, CREB1, ADCY9, PIK3CA, ACOX1, RAF1, PPARA, MYL9, RAPGEF4	1.41687	0.999999	0.0818992	0.0422057
hsa04371:Apelin signaling pathway	22	0.0427131	SMAD2, PRKAB2, SPHK1, RPS6, PIK3R4, PRKAG1, ADCY4, PIK3R5, ADCY9, GNG5, CCND1, CDH1, AKT2, AKT3, RPS6KB2, AKT1, KRAS, PIK3C3, RAF1, HRAS, PLCB2, MAPK3	1.54875	0.999999	0.0843908	0.0434898
hsa00532:Glycosaminoglycan biosynthesis - chondroitin sulfate / dermatan sulfate	6	0.0463474	CHST11, CHPF, CHST12, UST, CHST15, CHSY3	2.93559	1	0.0910195	0.0469058
hsa04390:Hippo signaling pathway	24	0.0475674	YWHAE, SMAD2, GSK3B, SMAD1, TGFB1, TGFB3, WNT7B, WWC1, LEF1, ITGB2, TCF7, AXIN1, ACTG1, CCND2, PPP2R1B, CCND1, YWHAQ, CDH1, PPP2R1A, PPP2R2D, DVL2, DVL3, LLGL1, TEAD3	1.49584	1	0.0928561	0.0478522
hsa04622:RIG-I-like receptor signaling pathway	13	0.0494515	MAP3K1, TRAF2, RELA, ATG12, NFKB1, MAPK13, IKBKB, MAPK11, MAPK9, MAPK8, TRAF3, IRF7, NFKBIB	1.81727	1	0.0959594	0.0494515
hsa04623:Cytosolic DNA-sensing pathway	12	0.0521829	IKBKB, POLR3C, POLR3D, CCL4, IRF7, CASP1, POLR2E, POLR1D, POLR2K, RELA, NFKB1, NFKBIB	1.86386	1	0.100661	0.0521829
hsa04115:p53 signaling pathway	13	0.064713	APAF1, SIAH1, TNFRSF10B, TNFRSF10A, IGF1, THBS1, CCND2, CCND1, ZMAT3, CHEK2, MDM2, BCL2, SFN	1.74258	1	0.123954	0.064713
hsa04921:Oxytocin signaling pathway	23	0.065019	PRKAB2, PRKCB, SRC, PRKAG1, ADCY4, CACNA2D2, PLA2G4A, CACNA1D, PRKCA, CACNA1C, RHOA, EGFR, ACTG1, NFATC4, PIK3R5, ADCY9, CCND1, KRAS, RAF1, HRAS, PLCB2, MYL9, MAPK3	1.46144	1	0.123954	0.065019
hsa01200:Carbon metabolism	18	0.0749542	G6PD, FH, ECHS1, ACSS2, MDH2, GOT2, AMT, ADH5, HK2, GCSH, PC, ACOX1, SUCLG1, PHGDH, ACSS1, DLD, FBP1, IDH3A	1.53161	1	0.142064	0.0749542
hsa00630:Glyoxylate and dicarboxylate metabolism	7	0.0788424	GCSH, GRHPR, ACSS2, MDH2, AMT, ACSS1, DLD	2.28323	1	0.14857	0.0788424
hsa00410:beta-Alanine metabolism	7	0.0897425	HADHA, ECHS1, ALDH1B1, ACOX1, EHHADH, ALDH7A1, ALDH9A1	2.20958	1	0.168138	0.0897425
