# Supplementary material for: Cross-attention enables deep learning on limited omics-imaging-clinical data of 130 lung cancer patients
Source: Cell Rep Methods. 2024 Jul 8;4(7):100817. doi: 10.1016/j.crmeth.2024.100817 (PMC11294841; doi:10.1016/j.crmeth.2024.100817)
Supplement: Data S1. Tables S3–S8 [file mmc2.zip › Supplementary_files/Table S8.xlsx]

## Sheet: Table S8
KEGG Pathways	Count	PValue	Genes	Fold Enrichment	Bonferroni	Benjamini	FDR
hsa05200:Pathways in cancer	267	9.35205e-72	RB1, ARAF, ELK1, CRKL, EDNRB, MYC, AKT2, AKT3, AKT1, SKP2, PRKACA, PRKACB, SKP1, IL15RA, DAPK1, DAPK2, DAPK3, PRKCA, RUNX1, BCR, ADCY9, TP53, CTBP2, CTBP1, PDGFB, PDGFA, PIK3R3, PIK3R2, PIK3R1, HIF1A, PLCG2, PLCG1, RALGDS, STAT5A, FZD1, JAG2, STAT5B, JUN, FZD3, CREBBP, GADD45B, FZD5, FZD4, FZD7, FZD6, FN1, FZD8, BRAF, IGF1, GNG12, GNG11, PTK2, GADD45G, CALM3, GRB2, CALM1, CALM2, CDKN1B, BRCA2, IK…	2.87625	3.06747e-69	3.06747e-69	1.1316e-69
hsa05166:Human T-cell leukemia virus 1 infection	154	2.83286e-66	RB1, ATF2, CRTC2, CRTC1, TRRAP, BUB1B, ETS1, ELK1, ICAM1, ELK4, CDC20, ZFP36, CCND3, CCND2, CDC23, PTTG1, KAT5, CCND1, CREB3L4, MYC, CREB3L1, CDC26, CHEK2, AKT2, AKT3, CHEK1, CDC27, CREB3L2, AKT1, EP300, PRKACA, PRKACB, MAP2K4, IL15RA, MAP2K1, MAP2K2, ANAPC7, IL1R1, HLA-B, HLA-A, ADCY9, VDAC3, TBPL1, ANAPC4, ANAPC5, VDAC1, TLN2, TLN1, TP53, ANAPC1, ANAPC2, ATF4, ANAPC16, PIK3R3, PIK3R2, PIK3R1, A…	3.96806	9.29179e-64	4.6459e-64	1.71388e-64
hsa04144:Endocytosis	159	2.32745e-60	VPS29, ZFYVE9, CBLC, CBLB, IGF1R, ZFYVE27, KIF5B, VPS36, AP2M1, SH3GLB1, PDGFRA, SH3GLB2, USP8, PRKCI, HLA-B, HLA-A, RNF41, RUFY1, ACAP2, RAB31, ZFYVE16, BIN1, HGS, PARD3, RAB35, CHMP4C, CHMP4B, CHMP4A, STAMBP, STAM2, VPS25, VPS28, RAB5B, TSG101, RAB5C, AGAP2, NEDD4L, AGAP1, VPS26B, AGAP3, PLD1, PRKCZ, PLD2, SNX4, SNX1, RAB11FIP1, SNX2, GRK5, GRK6, PIP5K1A, PIP5K1C, RAB11FIP4, RAB11FIP5, SMAD2, H…	3.63804	7.63404e-58	2.54468e-58	9.38739e-59
hsa05205:Proteoglycans in cancer	140	9.10449e-59	ARAF, FGF2, ELK1, ACTB, ACTG1, IGF1R, PPP1CB, CCND1, PLAU, MYC, AKT2, AKT3, KDR, AKT1, PLCE1, PRKACA, PRKACB, MAP2K1, MAP2K2, HGF, RPS6, PRKCA, ANK3, HSPG2, TIAM1, SMO, RAF1, EZR, TP53, DDX5, SDC2, PXN, ITPR1, PIK3R3, ITPR2, ITPR3, PIK3R2, IQGAP1, PIK3R1, HIF1A, SLC9A1, RRAS, PLCG2, PLCG1, WNT3, FZD1, SMAD2, FZD3, TGFB2, TGFB1, FZD5, FZD4, CAV1, PTCH1, FZD7, RDX, FZD6, FN1, MSN, FZD8, BRAF, IGF1,…	3.90647	2.98627e-56	7.46568e-57	2.75411e-57
hsa05165:Human papillomavirus infection	184	3.77201e-57	RB1, MAML2, MAML1, PPP2R2A, UBE3A, CCND3, CCND2, CCND1, PPP2R1B, CREB3L4, PPP2R1A, CREB3L1, AKT2, AKT3, CREB3L2, AKT1, EP300, ATP6V1E1, PRKACA, PRKACB, IFNAR2, ATP6V1G1, PRKCI, MAP2K1, ATP6V0E1, MAP2K2, HLA-B, TSC2, TSC1, HLA-A, TICAM1, COL4A2, COL4A1, COL4A4, PARD3, COL4A3, COL4A5, TBPL1, MAML3, RAF1, ATP6V0D1, TP53, ATP6V1A, NOTCH2, NOTCH1, TCF7, PXN, PIK3R3, PIK3R2, PSEN1, PIK3R1, PRKCZ, FOXO1…	3.1798	1.23722e-54	2.47444e-55	9.12827e-56
hsa05163:Human cytomegalovirus infection	142	3.81207e-53	RB1, ATF2, ELK1, CRKL, CCND1, CREB3L4, MYC, CREB3L1, AKT2, AKT3, CREB3L2, AKT1, PRKACA, PRKACB, PDGFRA, MAP2K1, MAP2K2, IL1R1, HLA-B, TSC2, TSC1, PRKCA, HLA-A, ADCY9, RAF1, TP53, ATF4, PXN, ITPR1, PIK3R3, ITPR2, ITPR3, PIK3R2, PIK3R1, PPP3R1, EIF4EBP1, RIPK1, NFATC3, NFATC2, NFATC1, GNG12, GNG11, PTK2, NFKB1, NFATC4, NFKBIA, CXCL12, CDK6, SP1, RHEB, CDK4, GNAQ, GNB2, GNB1, MDM2, GNB4, GNAS, CYCS,…	3.61007	1.25036e-50	2.08393e-51	7.68768e-52
hsa04510:Focal adhesion	131	1.40112e-50	ELK1, ACTB, ACTG1, CRKL, IGF1R, PPP1CB, CCND3, CCND2, CCND1, AKT2, AKT3, KDR, AKT1, PDGFRA, MAP2K1, HGF, ACTN1, PRKCA, COL4A2, COL4A1, COL4A4, COL4A3, COL4A5, TLN2, RAF1, TLN1, MYL9, VCL, SHC3, SHC1, PXN, PDGFB, PDGFA, PIK3R3, PIK3R2, PIK3R1, MYL12A, MYL12B, RAP1A, PDGFD, PIP5K1A, PIP5K1C, JUN, CAV1, FN1, BRAF, IGF1, PTK2, COL1A1, COL1A2, BCL2, GRB2, COL9A2, ITGB1, FLT1, ITGB5, FLT4, ITGB3, PTEN,…	3.69135	4.59566e-48	6.56523e-49	2.42193e-49
hsa05161:Hepatitis B	113	1.05179e-48	RB1, ATF2, ARAF, ELK1, CREB3L4, MYC, CREB3L1, AKT2, AKT3, CREB3L2, AKT1, EP300, MAP3K7, MAP2K3, MAP2K4, MAP2K1, MAP2K2, PRKCA, TICAM1, HSPG2, VDAC3, RAF1, TP53, ATF4, PIK3R3, PIK3R2, PIK3R1, IRAK1, MAP2K7, STAT5A, STAT5B, CREBBP, TGFB2, JUN, EGR2, SMAD4, TGFB1, SMAD3, TGFB3, NFATC3, NFATC2, BRAF, NFATC1, NFKB1, NFATC4, NFKBIA, MAVS, CDK2, BCL2, CYCS, GRB2, TAB2, TAB1, MYD88, YWHAB, PIK3CD, PIK3CB…	3.99001	3.44989e-46	4.31236e-47	1.59084e-47
hsa05131:Shigellosis	140	1.65487e-44	UBE2D2, UBE2D1, ACTB, ACTG1, CRKL, AKT2, AKT3, AKT1, PLCE1, CAPN1, BTRC, MAP3K7, SKP1, IL1R1, ACTN1, PRKCE, PRKCD, RBX1, RRAGA, RRAGC, RRAGB, RRAGD, ELMO1, ELMO2, PRKCQ, VDAC1, UBE2V1, TLN2, PFN1, TLN1, UBA52, MYL9, SQSTM1, TP53, VCL, PXN, CUL1, ITPR1, PIK3R3, ITPR2, ITPR3, PIK3R2, PIK3R1, FOXO3, FOXO1, MYL12A, MYL12B, SHARPIN, UBB, UBC, PLCG2, RIPK1, CD14, PLCG1, ATG5, JUN, ARPC4, ARPC5, PTK2, N…	3.24221	5.42796e-42	6.03106e-43	2.22487e-43
hsa05169:Epstein-Barr virus infection	124	1.97674e-44	RB1, ICAM1, PSMD8, CCND3, PSMD6, PSMD7, CCND2, PSMD4, CCND1, MYC, PSMD2, AKT2, AKT3, PSMD3, PSMD1, AKT1, SKP2, MAP3K7, IFNAR2, MAP2K3, MAP2K4, USP7, HLA-B, HLA-A, TP53, PSMD12, PSMD11, PSMD14, PSMD13, PIK3R3, PIK3R2, PIK3R1, BCL2L11, IRAK1, PLCG2, RIPK1, MAP2K7, HLA-DQA1, JUN, GADD45B, NFKB1, GADD45G, NFKB2, NFKBIA, MAVS, SNW1, CDK6, CDK4, CDK2, BCL2, MDM2, CYCS, TAB2, CALR, TAB1, NFKBIE, MAP3K14…	3.5114	6.4837e-42	6.4837e-43	2.39185e-43
hsa05010:Alzheimer disease	183	6.01911e-44	NDUFA13, NDUFA11, CSF1, IRS1, NDUFA12, NDUFA10, ARAF, IRS2, PSMD8, PSMD9, PSMD6, TUBB6, PSMD7, PSMD4, TUBB3, PSMD2, AKT2, KIF5B, AKT3, PSMD3, PSMD1, AKT1, CAPN1, MAP2K1, MAP2K2, CSNK2A2, SDHC, CSNK1E, SDHD, SDHA, SDHB, TUBA4A, ADAM17, VDAC3, ULK1, VDAC1, UQCRC2, RAF1, ATF4, PSMD12, PSMD11, NDUFB10, PSMD14, NDUFB11, PSMD13, ITPR1, PIK3R3, ITPR2, LPL, COX7A2, ITPR3, PIK3R2, CACNA1C, PSEN1, PIK3R1, …	2.72603	1.97427e-41	1.79479e-42	6.62102e-43
hsa04151:PI3K-Akt signaling pathway	175	1.15393e-43	ATF2, CRTC2, CSF1, IRS1, PPP2R2A, FGF2, IGF1R, CCND3, STK11, CCND2, CCND1, PPP2R1B, CREB3L4, PPP2R1A, MYC, CREB3L1, AKT2, AKT3, CREB3L2, KDR, AKT1, IFNAR2, PDGFRA, MAP2K1, MAP2K2, IL4R, HGF, RPS6, TSC2, TSC1, PRKCA, COL4A2, COL4A1, COL4A4, COL4A3, COL4A5, RAF1, TP53, EPHA2, ATF4, PDGFB, PDGFA, PIK3R3, PIK3R2, PIK3R1, FOXO3, EFNA4, HSP90B1, PIK3R5, BCL2L11, PDGFD, EIF4EBP1, PCK2, INSR, FN1, IGF1, …	2.78839	3.78489e-41	3.15407e-42	1.16354e-42
hsa05220:Chronic myeloid leukemia	69	3.61368e-43	RB1, CDKN1B, ARAF, PIK3CD, PIK3CB, CRKL, IKBKB, MECOM, CCND1, MYC, AKT2, AKT3, AKT1, IKBKG, POLK, HRAS, MAP2K1, MAP2K2, CHUK, GAB2, TGFBR1, TGFBR2, RUNX1, BCR, PIK3CA, RAF1, SOS1, TP53, CRK, SOS2, HDAC2, SHC3, CTBP2, SHC1, CTBP1, HDAC1, PIK3R3, PIK3R2, PIK3R1, CBL, RELA, NRAS, ABL1, E2F1, MAPK1, E2F3, MAPK3, STAT5A, STAT5B, TGFB2, SMAD4, TGFB1, SMAD3, GADD45B, TGFB3, CDKN2A, BAD, PTPN11, BRAF, NF…	5.19333	1.18529e-40	9.11759e-42	3.3635e-42
hsa05170:Human immunodeficiency virus 1 infection	125	3.71481e-42	CRKL, AKT2, AKT3, CFL1, CHEK1, AP1S1, AKT1, BTRC, MAP3K7, SKP1, MAP2K3, MAP2K1, MAP2K2, HLA-B, AP1B1, PRKCA, HLA-A, RBX1, RAF1, PXN, CUL1, ITPR1, PIK3R3, ITPR2, ITPR3, PIK3R2, PIK3R1, CCNB2, CCNB1, PPP3R1, IRAK1, PLCG2, RIPK1, PLCG1, MAP2K7, AP1M2, AP1M1, JUN, NFATC3, NFATC2, NFATC1, GNG12, GNG11, PTK2, NFKB1, NFATC4, NFKBIA, GNAQ, GNB2, GNB1, BCL2, GNB4, CYCS, CALM3, TAB2, CALR, GNB5, TAB1, CALM…	3.37275	1.21846e-39	8.70327e-41	3.21066e-41
hsa05171:Coronavirus disease - COVID-19	131	2.33521e-41	RPL4, RPL5, RPL30, RPL3, RPL32, RPL34, RPL10A, RPL8, RPL9, RPL6, RPL7, RPS15, RPS14, RPS16, RPS19, RPL18A, RPL36, RPL35, RPL38, RPL37, RPS11, RPL39, MAP3K7, RPS13, RPS12, IFNAR2, RPS9, RPL21, RPS7, RPS8, RPS5, RPL23, RPL22, RPS6, RPSA, PRKCA, ADAM17, RPL24, RPL27, RPL26, RPL29, RPL28, UBA52, PIK3R3, PIK3R2, PIK3R1, RPS4Y1, IRAK1, PLCG2, PLCG1, JUN, NFKB1, RPS26, NFKBIA, RPS25, RPS28, MAVS, RPS27,…	3.22993	7.65948e-39	5.10632e-40	1.88373e-40
hsa05020:Prion disease	142	1.35813e-39	ATF2, NDUFA13, NDUFA11, NDUFA12, NDUFA10, PSMD8, PSMD9, PSMD6, TUBB6, PSMD7, PSMD4, CREB3L4, TUBB3, PSMD2, CREB3L1, KIF5B, PSMD3, CREB3L2, PSMD1, PRKACA, PRKACB, CSNK2A2, PRKCD, SDHC, SDHD, SDHA, SDHB, TUBA4A, VDAC3, VDAC1, UQCRC2, ATF4, PSMD12, PSMD11, NOTCH1, NDUFB10, PSMD14, NDUFB11, PSMD13, ITPR1, PIK3R3, ITPR2, COX7A2, ITPR3, PIK3R2, CACNA1C, PIK3R1, KLC1, KLC4, PPP3R1, KLC2, NDUFV3, NDUFV2,…	2.98627	4.45466e-37	2.78416e-38	1.02708e-38
hsa05016:Huntington disease	151	2.39026e-38	NDUFA13, NDUFA11, NDUFA12, NDUFA10, PSMD8, PSMD9, PSMD6, TUBB6, PSMD7, PSMD4, CREB3L4, TUBB3, PSMD2, CREB3L1, KIF5B, PSMD3, CREB3L2, PSMD1, EP300, AP2M1, SDHC, SDHD, SDHA, SDHB, TUBA4A, VDAC3, TBPL1, ULK1, VDAC1, UQCRC2, TP53, PSMD12, PSMD11, NDUFB10, PSMD14, NDUFB11, PSMD13, ITPR1, COX7A2, NRF1, KLC1, KLC4, KLC2, NDUFV3, NDUFV2, MAP2K7, NDUFV1, CREBBP, SP1, UQCRQ, GNAQ, CYCS, TAF4B, CLTC, CLTB, …	2.82271	7.84005e-36	4.6118e-37	1.7013e-37
hsa05223:Non-small cell lung cancer	52	1.72799e-23	RB1, ARAF, PIK3CD, PIK3CB, CASP9, CCND1, AKT2, KIF5B, AKT3, AKT1, POLK, JAK3, HRAS, MAP2K1, MAP2K2, PDPK1, HGF, PRKCA, PIK3CA, RAF1, SOS1, MET, TP53, SOS2, PIK3R3, PIK3R2, PIK3R1, FOXO3, STK4, EGFR, NRAS, RXRA, ERBB2, E2F1, PLCG2, MAPK1, E2F3, PLCG1, MAPK3, STAT5A, STAT5B, GADD45B, CDKN2A, BAD, STAT3, BRAF, GADD45G, CDK6, CDK4, BAX, KRAS, GRB2	4.13125	5.66781e-37	9.60646e-37	3.54385e-37
hsa05135:Yersinia infection	92	1.74542e-37	ITGB1, ARPC1B, ARPC1A, PIK3CD, WASL, PIK3CB, ACTB, ACTG1, CRKL, IKBKB, RPS6KA2, AKT2, AKT3, RPS6KA1, CASP1, RAC2, AKT1, RAC3, IKBKG, RAC1, MAP3K7, VAV3, MAP2K3, MAP2K4, ACTR2, MAP2K1, ARHGEF12, MAP2K2, ITGA4, CHUK, TRAF2, IRAK4, TICAM1, RHOA, VAV1, VAV2, ZAP70, PIK3CA, IRF3, LCK, TRAF6, ELMO1, ELMO2, ARHGEF1, ITGA5, DOCK1, TLR4, CRK, ROCK1, ROCK2, PXN, WAS, PIK3R3, PIK3R2, PIK3R1, RELA, CDC42, MA…	3.84129	5.72496e-35	3.18053e-36	1.17331e-36
hsa05167:Kaposi sarcoma-associated herpesvirus infection	113	2.26228e-37	RB1, FGF2, ICAM1, ZFP36, CCND1, MYC, AKT2, AKT3, AKT1, EP300, IFNAR2, MAP2K4, MAP2K1, MAP2K2, HLA-B, HLA-A, TICAM1, MAPKAPK2, RAF1, UBA52, TP53, TCF7, PDGFB, ITPR1, PIK3R3, ITPR2, ITPR3, PIK3R2, PIK3R1, HIF1A, PIK3R5, PPP3R1, UBB, UBC, PLCG2, PLCG1, MAP2K7, CREBBP, JUN, NFATC3, NFATC2, NFATC1, GNG12, GNG11, NFKB1, NFATC4, NFKBIA, CDK6, CDK4, GNB2, GNB1, GNB4, CYCS, CALM3, GNB5, CALM1, CALM2, TRAD…	3.33186	7.42028e-35	3.90541e-36	1.44072e-36
hsa05417:Lipid and atherosclerosis	119	2.23403e-36	ICAM1, AKT2, AKT3, TNFSF10, AKT1, MAP3K7, MAP2K3, MAP2K4, PRKCA, TICAM1, TP53, ATF4, ITPR1, PIK3R3, LY96, PIK3R2, PIK3R1, HSP90B1, PPP3R1, RAP1A, IRAK1, CD14, PLCG1, MAP2K7, HSPA8, XBP1, JUN, POU2F1, VCAM1, HSPA6, NFATC3, EIF2AK3, TNFRSF10B, NFATC2, TNFRSF10A, NFATC1, HSPA2, PTK2, NFKB1, NFKBIA, BCL2, CYCS, CALM3, TAB2, TAB1, CALM1, CALM2, MYD88, BCL2L1, CD40, HSP90AB1, PIK3CD, PIK3CB, CASP9, IKB…	3.16606	7.32761e-34	3.66381e-35	1.35159e-35
hsa04660:T cell receptor signaling pathway	84	7.20476e-36	PIK3CD, PPP2R2A, CBLB, PIK3CB, CD3D, IKBKB, PPP3CA, PPP3CB, PPP3CC, PPP2R1B, PPP2R1A, PPP2R5E, AKT2, AKT3, NCK2, AKT1, IKBKG, HRAS, MAP3K7, NCK1, VAV3, MAP2K1, MAP2K2, CHUK, PDPK1, PPP2R5B, PPP2R5A, PPP2R5D, PPP2R5C, RHOA, VAV1, VAV2, ZAP70, PIK3CA, LCK, PRKCQ, RAF1, SOS1, SOS2, PIK3R3, PIK3R2, PIK3R1, RASGRP1, RELA, PPP2CA, CDC42, PPP2CB, MAPK9, NRAS, PPP3R1, PAK1, MAPK8, MAPK1, PAK6, FYN, PLCG1…	3.97104	2.36316e-33	1.12532e-34	4.15131e-35
hsa04926:Relaxin signaling pathway	86	1.13956e-34	ATF2, PIK3CD, ARRB2, PIK3CB, EDNRB, CREB3L4, AKT2, CREB3L1, AKT3, CREB3L2, AKT1, PRKACA, PRKACB, HRAS, MAP2K4, MAP2K1, MAP2K2, MMP2, PRKCA, MMP9, TGFBR1, TGFBR2, CREB3, PLCB3, PLCB4, CREB1, ADCY9, COL4A2, PIK3CA, COL4A1, COL4A4, COL4A3, COL4A5, RAF1, PLCB1, SOS1, PLCB2, SOS2, ATF4, SHC3, SHC1, ADCY4, GNAI3, PIK3R3, ADCY3, PIK3R2, PIK3R1, PRKCZ, ADCY7, EGFR, RELA, GNAI1, ADCY6, GNAI2, MAPK9, NRAS,…	3.81346	3.73777e-32	1.69898e-33	6.2676e-34
hsa04933:AGE-RAGE signaling pathway in diabetic complications	74	1.49786e-34	CDKN1B, SERPINE1, PIK3CD, PIK3CB, ICAM1, CCND1, CASP3, AKT2, AKT3, AKT1, PLCE1, RAC1, JAK2, HRAS, PRKCE, MMP2, PRKCD, PRKCA, TGFBR1, TGFBR2, PLCB3, PLCB4, COL4A2, PIK3CA, COL4A1, COL4A4, COL4A3, COL4A5, PLCB1, PLCB2, PIK3R3, PIK3R2, PIK3R1, PRKCZ, FOXO1, RELA, CDC42, MAPK9, NRAS, MAPK8, PLCG2, MAPK1, PLCG1, MAPK3, SMAD2, STAT5A, EGR1, STAT5B, TGFB2, JUN, SMAD4, TGFB1, VCAM1, SMAD3, TGFB3, STAT1, …	4.23294	4.91299e-32	2.13608e-33	7.88006e-34
hsa04218:Cellular senescence	96	1.85154e-34	RB1, LIN54, SERPINE1, PTEN, PIK3CD, PIK3CB, ETS1, PPP1CB, PPP3CA, CCND3, PPP3CB, PPP3CC, CCND2, CCND1, MYC, CHEK2, AKT2, AKT3, CHEK1, AKT1, MYBL2, CAPN1, BTRC, HRAS, MAP2K3, MAP2K1, MAP2K2, HLA-B, RRAS2, TSC2, TSC1, HLA-A, SIRT1, TGFBR1, TGFBR2, CCNA2, MRAS, PIK3CA, MAPKAPK2, VDAC3, VDAC1, RAF1, SLC25A4, SQSTM1, TP53, LIN37, ITPR1, PIK3R3, ITPR2, PIK3R2, ITPR3, PIK3R1, FOXO3, FOXO1, RELA, CCNB2, …	3.52011	6.07304e-32	2.47789e-33	9.14101e-34
hsa05212:Pancreatic cancer	63	1.88864e-34	RB1, ARAF, PIK3CD, PIK3CB, BRCA2, CASP9, IKBKB, CCND1, AKT2, AKT3, RAC2, AKT1, RAC3, IKBKG, POLK, RAC1, JAK1, MAP2K1, CHUK, TGFBR1, TGFBR2, PIK3CA, RAF1, TP53, PIK3R3, PIK3R2, PIK3R1, PLD1, EGFR, RELA, PLD2, CDC42, MAPK9, MAPK8, ERBB2, E2F1, MAPK1, E2F3, RALGDS, MAPK3, SMAD2, TGFB2, SMAD4, TGFB1, SMAD3, GADD45B, TGFB3, CDKN2A, BAD, STAT1, STAT3, BRAF, NFKB1, GADD45G, VEGFA, MAPK10, CDK6, RPS6KB1,…	4.74173	6.19473e-32	2.47789e-33	9.14101e-34
hsa05022:Pathways of neurodegeneration - multiple diseases	193	3.93382e-34	ARAF, UBE2L6, PSMD8, PSMD9, PSMD6, PSMD7, PSMD4, PSMD2, PSMD3, PSMD1, CSNK2A2, PRKCA, CSNK1E, VDAC3, ULK1, VDAC1, UQCRC2, UBA52, ATF4, UBE2J2, UBE2J1, PPP3R1, PLCG1, FZD1, FZD3, XBP1, FZD5, FZD4, FZD7, FZD6, EIF2AK3, FZD8, BRAF, CALM3, CALM1, CALM2, COX7C, TUBA1C, PPP3CA, TUBA1B, ACTR1A, PPP3CB, PPP3CC, RAC1, HRAS, RAB8A, APC2, COX8A, PSMA5, PSMA6, PSMA3, PLCB3, PSMA4, TUBB2A, PLCB4, PSMA1, PSMA2…	2.31932	1.29029e-31	4.96266e-33	1.83074e-33
hsa04068:FoxO signaling pathway	86	6.50027e-34	CDKN1B, IRS1, PTEN, ARAF, PIK3CD, PRKAG2, IRS2, PIK3CB, IGF1R, IKBKB, STK11, CCND2, CCND1, AKT2, AKT3, TNFSF10, AKT1, EP300, SKP2, HRAS, PRKAB2, USP7, MAP2K1, MAP2K2, CHUK, PDPK1, CSNK1E, PRKAB1, SIRT1, TGFBR1, TGFBR2, PIK3CA, CAT, RAF1, SOS1, SOS2, PRKAA2, AGAP2, PIK3R3, PIK3R2, PIK3R1, FOXO3, STK4, NLK, FOXO1, EGFR, GABARAP, CCNB2, MAPK9, NRAS, MAPK8, CCNB1, BCL2L11, S1PR1, MAPK1, MAPK3, PCK2, …	3.75524	2.13209e-31	7.89663e-33	2.91309e-33
hsa05222:Small cell lung cancer	69	8.10139e-33	RB1, ITGB1, CDKN1B, PTEN, PIK3CD, LAMC2, PIK3CB, LAMC1, CKS1B, CASP9, IKBKB, CCND1, MYC, CASP3, AKT2, AKT3, AKT1, ITGAV, IKBKG, POLK, SKP2, APAF1, CHUK, ITGA3, ITGA2, TRAF2, TRAF1, COL4A2, PIK3CA, COL4A1, TRAF3, COL4A4, TRAF6, COL4A3, TRAF5, COL4A5, ITGA6, TP53, BIRC2, LAMA5, LAMA2, MAX, LAMA4, LAMA3, PIK3R3, PIK3R2, PIK3R1, RELA, RXRA, E2F1, E2F3, ZBTB17, CDKN2B, GADD45B, LAMB3, LAMB2, FN1, LAMB…	4.29014	2.65725e-30	9.4902e-32	3.50096e-32
hsa05215:Prostate cancer	71	1.20738e-32	RB1, CDKN1B, HSP90AB1, PTEN, ARAF, PIK3CD, PIK3CB, IGF1R, CASP9, IKBKB, CCND1, PLAU, CREB3L4, AKT2, CREB3L1, AKT3, CREB3L2, AKT1, EP300, IKBKG, HRAS, PDGFRA, MAP2K1, HSP90AA1, MAP2K2, CHUK, PDPK1, MMP9, ETV5, CREB3, CREB1, PIK3CA, RAF1, SOS1, TP53, SOS2, ATF4, TCF7, LEF1, PDGFB, PDGFA, PIK3R3, PIK3R2, PIK3R1, FOXO1, EGFR, RELA, HSP90B1, NRAS, PDGFD, ERBB2, E2F1, MAPK1, E2F3, MAPK3, TCF7L2, CREBBP…	4.18694	3.96021e-30	1.36559e-31	5.03769e-32
hsa05210:Colorectal cancer	66	2.08705e-32	ARAF, PIK3CD, PIK3CB, CASP9, CCND1, MYC, CASP3, AKT2, AKT3, RAC2, AKT1, RAC3, POLK, RAC1, HRAS, APPL1, APC2, MAP2K1, MAP2K2, AXIN1, RHOA, TGFBR1, TGFBR2, MSH6, PIK3CA, RAF1, SOS1, TP53, SOS2, TCF7, LEF1, PIK3R3, PIK3R2, PIK3R1, EGFR, MAPK9, NRAS, MAPK8, BCL2L11, MAPK1, RALGDS, MAPK3, SMAD2, TCF7L2, TGFB2, JUN, TCF7L1, SMAD4, TGFB1, SMAD3, GADD45B, TGFB3, BAD, BRAF, MLH1, GADD45G, MAPK10, RPS6KB1,…	4.38991	6.84552e-30	2.28184e-31	8.41777e-32
hsa01522:Endocrine resistance	71	3.51397e-32	RB1, CDKN1B, ARAF, PIK3CD, PIK3CB, IGF1R, CCND1, AKT2, AKT3, AKT1, PRKACA, PRKACB, HRAS, MED1, MAP2K1, MAP2K2, NCOA3, MMP2, MMP9, NCOR1, ADCY9, PIK3CA, RAF1, SOS1, TP53, SOS2, HBEGF, NOTCH2, SHC3, NOTCH1, SHC1, ADCY4, PIK3R3, ADCY3, PIK3R2, PIK3R1, ADCY7, EGFR, ADCY6, DLL4, MAPK9, NRAS, MAPK8, ERBB2, E2F1, MAPK1, E2F3, MAPK3, JAG2, JUN, CDKN2C, CDKN2A, BAD, BRAF, IGF1, MAPK14, MAPK12, PTK2, MAPK1…	4.14422	1.15258e-29	3.71801e-31	1.37158e-31
hsa04810:Regulation of actin cytoskeleton	117	1.96085e-31	ARAF, FGF2, ACTB, ACTG1, CRKL, PPP1CB, AKT2, AKT3, CFL1, AKT1, PIP4K2B, PDGFRA, MAP2K1, MAP2K2, ACTN1, TIAM1, RAF1, EZR, PFN1, MYL9, VCL, PXN, PDGFB, PDGFA, PIK3R3, PIK3R2, IQGAP1, PIK3R1, MYL12A, SLC9A1, MYL12B, RRAS, PDGFD, PIP5K1A, PIP5K1C, RDX, FN1, MSN, ARPC4, BRAF, ARPC5, GNG12, PTK2, CXCL12, ARPC2, ARPC3, FGFR2, FGFR1, ITGB1, ITGAM, ITGB5, ITGB3, ARPC1B, ARPC1A, ITGB2, PIK3CD, WASL, PIK3CB…	2.92254	6.43159e-29	2.00987e-30	7.41447e-31
hsa04932:Non-alcoholic fatty liver disease	92	2.70058e-31	NDUFA13, NDUFA11, NDUFA12, IRS1, NDUFA10, PIK3CD, PRKAG2, IRS2, PIK3CB, COX7C, IKBKB, CASP7, CASP8, CASP3, AKT2, AKT3, AKT1, RAC1, COX8A, SREBF1, PRKAB2, NDUFC2, TRAF2, SDHC, SDHD, SDHA, PRKAB1, SDHB, TNFRSF1A, NDUFS8, NDUFS7, PIK3CA, NDUFS6, NDUFS5, NDUFS3, PPARG, UQCRC2, PPARA, ATF4, NDUFB8, PRKAA2, NDUFB7, NDUFB6, NDUFB10, NDUFB11, NDUFB4, NDUFB3, NDUFB2, PIK3R3, NDUFB1, PIK3R2, COX7A2, UQCR11…	3.39521	8.8579e-29	2.68421e-30	9.90213e-31
hsa04935:Growth hormone synthesis, secretion and action	79	2.79191e-31	ATF2, IRS1, PIK3CD, IRS2, PIK3CB, CRKL, CREB3L4, AKT2, CREB3L1, AKT3, CREB3L2, AKT1, EP300, JAK2, PRKACA, PRKACB, HRAS, MAP2K3, MAP2K4, MAP2K1, MAP2K2, PRKCA, CREB3, PLCB3, PLCB4, CREB1, ADCY9, PIK3CA, RAF1, PLCB1, SOS1, PLCB2, CRK, SOS2, ATF4, SHC3, SHC1, ADCY4, GNAI3, ITPR1, PIK3R3, ADCY3, ITPR2, PIK3R2, ITPR3, CACNA1C, PIK3R1, ADCY7, GNAI1, ADCY6, GNAI2, SOCS3, MAPK9, NRAS, MAPK8, SOCS1, GNA11…	3.76579	9.15748e-29	2.69338e-30	9.93593e-31
hsa05145:Toxoplasmosis	75	8.07034e-31	ITGB1, CD40, LAMC2, LAMC1, PIK3CG, CASP9, IKBKB, CASP8, CASP3, AKT2, AKT3, AKT1, IKBKG, JAK2, CCR5, MAP3K7, JAK1, MAP2K3, CHUK, PDPK1, IFNGR2, TYK2, IRAK4, TNFRSF1A, TRAF6, ITGA6, TLR4, BIRC2, HLA-DQB1, TLR2, LAMA5, LAMA2, LAMA4, LAMA3, GNAI3, LY96, RELA, GNAI1, GNAI2, PIK3R5, MAPK9, MAPK8, SOCS1, IRAK1, MAPK1, LDLR, HLA-DQA1, MAPK3, HSPA8, TGFB2, TGFB1, LAMB3, TGFB3, BAD, LAMB2, STAT1, HSPA6, ST…	3.86499	2.64707e-28	7.56306e-30	2.79003e-30
hsa04010:MAPK signaling pathway	138	9.31091e-31	ATF2, CSF1, ARAF, FGF2, ELK1, CRKL, IGF1R, ELK4, MYC, RPS6KA2, AKT2, AKT3, RPS6KA1, KDR, AKT1, PRKACA, PRKACB, MAP3K7, MAP2K3, MAP2K4, PDGFRA, MEF2C, MAP2K1, MAP2K2, IL1R1, HGF, CACNA2D2, PRKCA, CACNB3, MAPKAPK3, MAPKAPK2, MAPKAPK5, RAF1, TP53, EPHA2, ATF4, MAX, PDGFB, PDGFA, CACNA1C, STK4, NLK, RASGRP1, EFNA4, PPP3R1, RAP1A, IRAK1, RRAS, PDGFD, CD14, MAP2K7, HSPA8, TGFB2, JUN, TGFB1, GADD45B, TG…	2.62254	3.05398e-28	8.48327e-30	3.1295e-30
hsa05014:Amyotrophic lateral sclerosis	156	1.11356e-30	NDUFA13, NUP107, NDUFA11, NUP188, NDUFA12, NDUFA10, ACTB, ACTG1, PSMD8, PSMD9, PSMD6, TUBB6, PSMD7, PSMD4, TUBB3, PSMD2, KIF5B, PSMD3, PSMD1, NUP214, MAP2K3, NUP210, SDHC, SDHD, SDHA, SDHB, TUBA4A, NUP93, ULK1, VDAC1, NUP98, UQCRC2, PFN1, SQSTM1, TP53, ATF4, PSMD12, NUP205, VCP, SEH1L, PSMD11, NDUFB10, PSMD14, NDUFB11, PSMD13, COX7A2, ITPR3, KLC1, NUP160, KLC4, PPP3R1, KLC2, POM121C, NUP85, TPR, …	2.45151	3.65249e-28	9.87159e-30	3.64165e-30
hsa05012:Parkinson disease	127	2.05856e-30	NDUFA13, NDUFA11, NDUFA12, NDUFA10, UBE2L6, PSMD8, PSMD9, PSMD6, TUBB6, PSMD7, PSMD4, TUBB3, PSMD2, KIF5B, PSMD3, PSMD1, PRKACA, PRKACB, SDHC, SDHD, SDHA, SDHB, TUBA4A, VDAC3, VDAC1, UQCRC2, UBA52, TP53, ATF4, PSMD12, PSMD11, NDUFB10, UBA7, PSMD14, NDUFB11, PSMD13, ITPR1, ITPR2, COX7A2, ITPR3, UBE2J2, KLC1, UBE2J1, KLC4, KLC2, UBB, UBC, NDUFV3, PLCG1, NDUFV2, NDUFV1, XBP1, EIF2AK3, UQCRQ, GNAS, C…	2.73107	6.75209e-28	1.77687e-29	6.5549e-30
hsa05132:Salmonella infection	121	7.1088e-30	ACTB, ACTG1, TUBB6, TUBB3, MYC, AKT2, KIF5B, AKT3, TNFSF10, AKT1, MAP3K7, SKP1, MAP2K3, MAP2K4, MAP2K1, MAP2K2, TUBA4A, ELMO1, ELMO2, RAF1, PFN1, MYL9, RAB5B, RAB5C, TCF7, LY96, KLC1, MYL12A, HSP90B1, MYL12B, KLC4, KLC2, IRAK1, RRAS, RIPK1, CD14, MAP2K7, JUN, TNFRSF10B, TNFRSF10A, ARPC4, ARPC5, NFKB1, NFKBIA, ARPC2, ARPC3, BCL2, TAB3, CYCS, TAB2, TAB1, RAB5A, MYD88, ARF1, HSP90AB1, TRADD, ARPC1B,…	2.77969	2.33169e-27	5.97868e-29	2.20555e-29
hsa05235:PD-L1 expression and PD-1 checkpoint pathway in cancer	65	8.59722e-30	PTEN, PIK3CD, PIK3CB, CD3D, IKBKB, PPP3CA, PPP3CB, PPP3CC, AKT2, AKT3, AKT1, IKBKG, JAK2, HRAS, JAK1, MAP2K3, MAP2K1, MAP2K2, CHUK, IFNGR2, CSNK2A2, TICAM1, ZAP70, PIK3CA, LCK, TRAF6, PRKCQ, RAF1, TLR4, TLR2, PIK3R3, PIK3R2, PIK3R1, RASGRP1, HIF1A, EGFR, RELA, NRAS, PPP3R1, MAPK1, PLCG1, MAPK3, MAP3K3, JUN, STAT1, STAT3, NFATC3, NFATC2, PTPN11, NFATC1, MAPK14, MAPK12, NFKB1, MAPK13, NFKBIA, MAPK1…	4.17766	2.81989e-27	7.04972e-29	2.60066e-29
hsa04110:Cell cycle	90	4.7615e-29	RB1, CDKN1B, MCM7, CCNH, YWHAB, BUB1B, SMC3, CDC20, CCND3, NIPBL, CDC23, CCND2, PPP2R1B, PTTG1, CCND1, PPP2R1A, PPP2R5E, MYC, CDC26, CHEK2, CHEK1, CDC27, EP300, FBXO5, SKP2, SKP1, YWHAH, ANAPC7, PPP2R5B, PPP2R5A, PPP2R5D, PPP2R5C, SMC1A, YWHAZ, RBX1, CCNA2, TFDP1, MCM4, ANAPC4, ANAPC5, TP53, ANAPC1, ANAPC2, HDAC2, PCNA, ANAPC16, HDAC1, CUL1, PDS5B, HDAC8, PDS5A, ANAPC10, ANAPC11, PPP2CA, PPP2CB, …	3.27909	1.56177e-26	3.8092e-28	1.40522e-28
hsa05415:Diabetic cardiomyopathy	105	8.56531e-29	NDUFA13, NDUFA11, IRS1, NDUFA12, NDUFA10, PPP1CB, AKT2, AKT3, PDK4, PDK3, AKT1, PDK2, PRKCD, PRKCA, SDHC, SDHD, SDHA, SDHB, VDAC3, VDAC1, UQCRC2, NDUFB10, NDUFB11, PIK3R3, COX7A2, PIK3R2, PIK3R1, PRKCZ, NDUFV3, NDUFV2, NDUFV1, SMAD2, TGFB2, PDHA1, TGFB1, SMAD3, TGFB3, INSR, GFPT2, NFKB1, COL1A1, COL1A2, SP1, UQCRQ, PTEN, SLC2A1, PIK3CD, PIK3CB, COX7C, RAC2, RAC1, CTSD, COX8A, PARP1, MMP2, NDUFC2,…	2.95872	2.80942e-26	6.6891e-28	2.46763e-28
hsa04071:Sphingolipid signaling pathway	76	3.96181e-28	TRADD, PTEN, PIK3CD, PPP2R2A, PIK3CB, SPTLC1, PPP2R1B, PPP2R1A, PPP2R5E, AKT2, AKT3, RAC2, AKT1, RAC3, RAC1, HRAS, CTSD, MAP2K1, MAP2K2, SPHK2, PDPK1, SPHK1, PRKCE, PPP2R5B, PPP2R5A, TRAF2, PPP2R5D, PRKCA, PPP2R5C, GAB2, RHOA, TNFRSF1A, PLCB3, PLCB4, PIK3CA, RAF1, PLCB1, PLCB2, TP53, SGMS1, ROCK1, ROCK2, GNAI3, PIK3R3, PIK3R2, PIK3R1, PLD1, PRKCZ, RELA, GNAI1, GNAI2, PLD2, PPP2CA, GNA13, PPP2CB, …	3.59284	1.29948e-25	3.02204e-27	1.11484e-27
hsa05213:Endometrial cancer	49	1.84063e-27	PTEN, ARAF, ILK, PIK3CD, PIK3CB, ELK1, CASP9, CCND1, CDH1, MYC, AKT2, AKT3, AKT1, POLK, HRAS, APC2, MAP2K1, MAP2K2, PDPK1, AXIN1, PIK3CA, RAF1, SOS1, TP53, SOS2, TCF7, LEF1, PIK3R3, PIK3R2, PIK3R1, FOXO3, EGFR, NRAS, ERBB2, CTNNA1, MAPK1, MAPK3, TCF7L2, TCF7L1, GADD45B, BAD, BRAF, MLH1, GADD45G, APC, BAX, CTNNB1, KRAS, GRB2	4.83257	6.03728e-25	1.37211e-26	5.06174e-27
hsa05142:Chagas disease	68	1.98361e-27	SERPINE1, PIK3CD, PPP2R2A, PIK3CB, CD3D, IKBKB, CASP8, PPP2R1B, PPP2R1A, AKT2, AKT3, AKT1, IKBKG, MAP2K4, CHUK, IFNGR2, IRAK4, TICAM1, TGFBR1, TGFBR2, TNFRSF1A, PLCB3, PLCB4, PIK3CA, TRAF6, PLCB1, TLR4, PLCB2, TLR2, C1QA, GNAI3, PIK3R3, PIK3R2, PIK3R1, RELA, GNAI1, GNAI2, PPP2CA, PPP2CB, GNA14, MAPK9, GNA15, MAPK8, IRAK1, GNA11, CCL5, CCL3, MAPK1, MAPK3, SMAD2, TGFB2, JUN, TGFB1, TGFB3, MAPK14, M…	3.81346	6.50622e-25	1.44583e-26	5.33369e-27
hsa04012:ErbB signaling pathway	61	2.72674e-27	CDKN1B, ARAF, PIK3CD, CBLB, PIK3CB, ELK1, CRKL, MYC, AKT2, AKT3, NCK2, AKT1, HRAS, NCK1, MAP2K4, MAP2K1, MAP2K2, GAB1, PRKCA, PIK3CA, RAF1, SOS1, CRK, SOS2, HBEGF, SHC3, SHC1, PIK3R3, PIK3R2, PIK3R1, CBL, EGFR, MAPK9, NRAS, PAK1, MAPK8, ERBB3, ERBB2, ABL1, EIF4EBP1, PLCG2, ABL2, MAPK1, PAK6, PLCG1, MAP2K7, CAMK2G, PAK2, PAK4, MAPK3, STAT5A, STAT5B, JUN, BAD, BRAF, PTK2, MAPK10, RPS6KB1, RPS6KB2, …	4.10508	8.94372e-25	1.94429e-26	7.17252e-27
hsa04919:Thyroid hormone signaling pathway	75	3.12112e-27	THRA, ITGB3, SLC2A1, PIK3CD, PIK3CB, ACTB, ACTG1, CASP9, MED12, CCND1, SIN3A, MYC, AKT2, AKT3, AKT1, EP300, PLCE1, ITGAV, PRKACA, PRKACB, HRAS, NCOA1, NCOA2, MED1, MAP2K1, MAP2K2, PDPK1, NCOA3, TSC2, PRKCA, ATP1B3, ATP1B1, KAT2B, PLCB3, KAT2A, MED24, NCOR1, PLCB4, TBC1D4, PIK3CA, RAF1, PLCB1, PLCB2, TP53, NOTCH2, HDAC2, HDAC3, NOTCH1, HDAC1, PIK3R3, PIK3R2, PIK3R1, ATP1A1, HIF1A, FOXO1, SLC9A1, N…	3.54557	1.02373e-24	2.16651e-26	7.9923e-27
hsa04015:Rap1 signaling pathway	105	3.1705e-27	CSF1, FGF2, ACTB, ACTG1, CRKL, IGF1R, CDH1, AKT2, AKT3, KDR, AKT1, PLCE1, MAP2K3, PDGFRA, PRKCI, MAP2K1, MAP2K2, HGF, PRKCA, TIAM1, ADCY9, PARD3, TLN2, RAF1, PFN1, TLN1, EPHA2, PDGFB, PDGFA, PIK3R3, PIK3R2, PIK3R1, EFNA4, PRKCZ, RAP1GAP, RAP1A, RRAS, PDGFD, PLCG1, RALGDS, INSR, BRAF, IGF1, EFNA1, GNAQ, GNAS, CALM3, CALM1, CALM2, LAT, FGFR2, FGFR1, ITGB1, DOCK4, FLT1, ITGAM, FLT4, ITGB3, ITGB2, PI…	2.86009	1.03992e-24	2.16651e-26	7.9923e-27
hsa05208:Chemical carcinogenesis - reactive oxygen species	109	3.41047e-27	NDUFA13, NDUFA11, NDUFA12, NDUFA10, ARAF, AKT2, AKT3, AKT1, MAP2K4, MAP2K1, MAP2K2, HGF, PRKCD, SDHC, SDHD, SDHA, SDHB, VDAC3, VDAC1, UQCRC2, RAF1, SLC26A2, SLC26A1, NDUFB10, NDUFB11, PIK3R3, COX7A2, PIK3R2, PIK3R1, FOXO3, PLD1, HIF1A, PLD2, ABL1, ABL2, NDUFV3, NDUFV2, MAP2K7, NDUFV1, JUN, BRAF, PTK2, NFKB1, NFKBIA, UQCRQ, GRB2, MAP3K14, PTEN, PIK3CD, PTPRJ, PIK3CB, COX7C, IKBKB, IKBKG, RAC1, HRA…	2.79597	1.11863e-24	2.28293e-26	8.42178e-27
hsa01521:EGFR tyrosine kinase inhibitor resistance	58	8.78656e-27	PTEN, ARAF, PIK3CD, PIK3CB, FGF2, IGF1R, AKT2, AKT3, KDR, AKT1, JAK2, HRAS, JAK1, PDGFRA, MAP2K1, MAP2K2, HGF, RPS6, GAB1, PRKCA, PIK3CA, RAF1, SOS1, MET, SOS2, SHC3, SHC1, PDGFB, PDGFA, PIK3R3, PIK3R2, PIK3R1, FOXO3, EGFR, NRAS, BCL2L11, ERBB3, PDGFD, ERBB2, EIF4EBP1, PLCG2, MAPK1, PLCG1, EIF4E, MAPK3, BAD, STAT3, BRAF, IGF1, VEGFA, RPS6KB1, RPS6KB2, BCL2, BAX, KRAS, GRB2, FGFR2, BCL2L1	4.19963	2.88199e-24	5.76399e-26	2.12635e-26
hsa04722:Neurotrophin signaling pathway	73	4.08464e-26	IRS1, PIK3CD, PIK3CB, CRKL, IKBKB, RPS6KA2, AKT2, AKT3, RPS6KA1, AKT1, RAC1, HRAS, MAP2K1, MAP2K2, PDPK1, PRKCD, GAB1, IRAK4, RHOA, PIK3CA, TRAF6, MAPKAPK2, RAPGEF1, RAF1, SOS1, TP53, CRK, SOS2, ATF4, SHC3, SHC1, PIK3R3, PIK3R2, PSEN1, PIK3R1, FOXO3, RELA, CDC42, MAPK9, NRAS, MAPK8, RAP1A, MAPK7, IRAK1, ABL1, PLCG2, MAPK1, PLCG1, MAP2K7, CAMK2G, MAPK3, MAP3K3, JUN, MAP3K1, BAD, PTPN11, BRAF, MAPK…	3.50902	1.33976e-23	2.62699e-25	9.69102e-26
hsa04912:GnRH signaling pathway	63	5.26454e-26	ELK1, GNRHR, PRKACA, PRKACB, HRAS, MAP2K3, MAP2K4, PLA2G4F, MAP2K1, MAP2K2, MMP2, PLA2G4C, PRKCD, PRKCA, PLCB3, PLCB4, ADCY9, RAF1, PLCB1, SOS1, PLCB2, SOS2, HBEGF, ATF4, ADCY4, ITPR1, ADCY3, ITPR2, ITPR3, CACNA1C, PLD1, ADCY7, EGFR, ADCY6, PLD2, CDC42, MAPK9, NRAS, MAPK8, MAPK7, GNA11, PTK2B, MAPK1, MAP2K7, CAMK2G, MAPK3, MAP3K2, EGR1, MAP3K3, JUN, MAP3K1, MAPK14, MAPK12, MAPK13, MAPK10, MAPK11,…	3.87497	1.72677e-23	3.32071e-25	1.22502e-25
hsa04625:C-type lectin receptor signaling pathway	67	9.5495e-26	PIK3CD, CBLB, PIK3CB, IKBKB, PPP3CA, PPP3CB, PPP3CC, CASP8, AKT2, AKT3, CASP1, AKT1, IKBKG, IKBKE, HRAS, ARHGEF12, KSR1, SYK, CHUK, PRKCD, RRAS2, RHOA, MRAS, PIK3CA, IRF1, MAPKAPK2, RAF1, ITPR1, PIK3R3, ITPR2, PIK3R2, ITPR3, PIK3R1, RELA, RELB, MAPK9, NRAS, PPP3R1, PAK1, MAPK8, RRAS, PLCG2, MAPK1, MAPK3, PLK3, JUN, EGR2, STAT1, NFATC3, NFATC2, PTPN11, NFATC1, MAPK14, MAPK12, NFKB1, NFATC4, NFKB2,…	3.68512	3.13224e-23	5.90988e-25	2.18017e-25
hsa04062:Chemokine signaling pathway	96	6.45209e-25	PIK3CD, ARRB2, PIK3CB, PIK3CG, CRKL, IKBKB, AKT2, AKT3, RAC2, AKT1, RAC3, IKBKG, RAC1, JAK2, PRKACA, CCR5, JAK3, PRKACB, HRAS, VAV3, MAP2K1, CHUK, PRKCD, RHOA, VAV1, VAV2, TIAM1, PLCB3, PLCB4, ADCY9, PIK3CA, PARD3, ELMO1, RAF1, PLCB1, SOS1, PLCB2, CRK, SOS2, SHC3, ROCK1, ROCK2, SHC1, PXN, ADCY4, WAS, GNAI3, CXCR4, PIK3R3, ADCY3, PIK3R2, PIK3R1, FOXO3, PRKCZ, ADCY7, RELA, GNAI1, ADCY6, GNAI2, PIK3…	2.86009	2.11629e-22	3.91905e-24	1.44575e-24
hsa05221:Acute myeloid leukemia	51	9.3399e-25	ITGAM, ARAF, PIK3CD, PIK3CB, IKBKB, CCND1, MYC, AKT2, AKT3, AKT1, IKBKG, HRAS, MAP2K1, MAP2K2, CHUK, RUNX1, CCNA2, PIK3CA, KIT, RARA, RAF1, SOS1, SOS2, PPARD, TCF7, LEF1, PIK3R3, PIK3R2, PIK3R1, RELA, NRAS, EIF4EBP1, MAPK1, CD14, FCGR1A, MAPK3, STAT5A, TCF7L2, STAT5B, TCF7L1, BAD, ZBTB16, STAT3, BRAF, NFKB1, PML, PER2, RPS6KB1, RPS6KB2, KRAS, GRB2	4.35417	3.06349e-22	5.56998e-24	2.05478e-24
hsa04380:Osteoclast differentiation	77	1.05345e-24	CSF1, ITGB3, PIK3CD, TREM2, PIK3CB, IKBKB, PPP3CA, PPP3CB, FCGR3A, PPP3CC, AKT2, CTSK, AKT3, AKT1, IKBKG, RAC1, MAP3K7, JAK1, IFNAR2, MAP2K1, SYK, CHUK, IL1R1, IFNGR2, TRAF2, TYK2, GAB2, TGFBR1, TGFBR2, TNFRSF1A, TYROBP, CREB1, PIK3CA, LCK, TRAF6, PPARG, SQSTM1, ITPR1, PIK3R3, ITPR2, PIK3R2, ITPR3, PIK3R1, TNFRSF11A, RELA, RELB, SOCS3, MAPK9, PPP3R1, MAPK8, SOCS1, PLCG2, MAPK1, FYN, FCGR1A, MAP2K…	3.26262	3.45532e-22	6.17022e-24	2.27621e-24
hsa05224:Breast cancer	81	1.24751e-24	RB1, FLT4, PTEN, ARAF, PIK3CD, BRCA1, PIK3CB, BRCA2, FGF2, IGF1R, HEY1, CCND1, MYC, AKT2, AKT3, AKT1, POLK, HRAS, APC2, NCOA1, MAP2K1, MAP2K2, NCOA3, AXIN1, PIK3CA, KIT, RAF1, SOS1, TP53, SOS2, NOTCH2, SHC3, NOTCH1, SHC1, TCF7, LEF1, PIK3R3, PIK3R2, PIK3R1, EGFR, DLL4, NRAS, ERBB2, DVL1, DVL2, E2F1, DVL3, MAPK1, E2F3, HES1, WNT3, MAPK3, FZD1, JAG2, TCF7L2, JUN, FZD3, TCF7L1, GADD45B, FZD5, FZD4, …	3.15194	4.09185e-22	7.17868e-24	2.64823e-24
hsa05203:Viral carcinogenesis	99	1.9999e-24	RB1, ATF2, HDAC11, UBE3A, CDC20, CCND3, CCND2, CCND1, CREB3L4, CREB3L1, CHEK1, CREB3L2, EP300, SKP2, PRKACA, PRKACB, USP7, ACTN1, HLA-B, HLA-A, MAPKAPK2, VDAC3, TBPL1, ATP6V0D1, TP53, ATF4, PXN, PIK3R3, PIK3R2, PIK3R1, STAT5A, STAT5B, CREBBP, JUN, EGR2, NFKB1, NFKB2, NFKBIA, DLG1, SNW1, CDK6, CDK4, CDK2, MDM2, GRB2, CDKN1B, YWHAB, TRADD, PIK3CD, PIK3CB, POLB, CASP8, CASP3, IKBKG, RAC1, CCR5, JAK3…	2.77597	6.55967e-22	1.13098e-23	4.1722e-24
hsa04014:Ras signaling pathway	107	2.09312e-23	CSF1, ETS1, FGF2, ELK1, IGF1R, AKT2, AKT3, KDR, AKT1, PLCE1, PRKACA, PRKACB, PDGFRA, MAP2K1, MAP2K2, HGF, PRKCA, TIAM1, RAF1, EPHA2, RAB5B, SHC3, RAB5C, SHC1, PDGFB, PDGFA, PIK3R3, PIK3R2, PIK3R1, STK4, PLD1, RASGRP1, EFNA4, PLD2, RAP1A, RRAS, PDGFD, ABL1, PLCG2, ABL2, PLCG1, RALGDS, INSR, IGF1, GNG12, GNG11, NFKB1, EFNA1, GNB2, GNB1, GNB4, CALM3, GRB2, GNB5, CALM1, CALM2, RAB5A, LAT, FGFR2, BCL2…	2.59347	6.86544e-21	1.14424e-22	4.22113e-23
hsa04152:AMPK signaling pathway	70	5.6021e-23	CRTC2, IRS1, PIK3CD, PRKAG2, PPP2R2A, IRS2, PIK3CB, IGF1R, RPTOR, STK11, PPP2R1B, CCND1, PPP2R1A, PPP2R5E, CREB3L4, AKT2, CREB3L1, AKT3, CREB3L2, AKT1, MLYCD, MAP3K7, RAB8A, SREBF1, PRKAB2, STRADA, PDPK1, PPP2R5B, PPP2R5A, TSC2, PPP2R5D, TSC1, PPP2R5C, PRKAB1, SIRT1, CCNA2, CREB3, CREB1, PIK3CA, AKT1S1, ULK1, PPARG, FBP1, PRKAA2, PIK3R3, PIK3R2, PIK3R1, HMGCR, FOXO3, ACACB, FOXO1, ACACA, PPP2CA, …	3.3092	1.83749e-20	3.01228e-22	1.11124e-22
hsa04072:Phospholipase D signaling pathway	79	7.20151e-23	ARF1, PIK3CD, PIK3CB, PIK3CG, AKT2, AKT3, AKT1, HRAS, PDGFRA, PLA2G4F, MAP2K1, MAP2K2, SYK, SPHK2, SPHK1, PLA2G4C, GAB1, RRAS2, TSC2, PRKCA, TSC1, GAB2, RHOA, DNM1, DNM2, DNM3, PLCB3, MRAS, PLCB4, ADCY9, PIK3CA, KIT, RAF1, PLCB1, SOS1, PLCB2, SOS2, RAPGEF4, SHC3, SHC1, ADCY4, PDGFB, PDGFA, PIK3R3, ADCY3, PIK3R2, PIK3R1, PLD1, ADCY7, EGFR, AGPAT3, ADCY6, PLD2, PIK3R5, GNA13, CYTH3, CYTH2, NRAS, CY…	3.05334	2.3621e-20	3.78417e-22	1.39599e-22
hsa04210:Apoptosis	75	7.26838e-23	TRADD, CTSZ, PIK3CD, PIK3CB, ACTB, CTSS, LMNB1, ACTG1, CASP9, IKBKB, TUBA1C, TUBA1B, CASP7, CASP8, CASP10, CASP3, AKT2, CTSK, AKT3, TNFSF10, AKT1, CAPN1, IKBKG, HRAS, CTSD, PARP3, MAP2K1, MAP2K2, ENDOG, PARP1, APAF1, CHUK, PDPK1, PARP2, TRAF2, TRAF1, TUBA4A, TNFRSF1A, PIK3CA, RAF1, TP53, BIRC2, ATF4, ITPR1, PIK3R3, ITPR2, PIK3R2, ITPR3, PIK3R1, RELA, MAPK9, NRAS, MAPK8, BCL2L11, MAPK1, RIPK1, BID…	3.15451	2.38403e-20	3.78417e-22	1.39599e-22
hsa05211:Renal cell carcinoma	50	1.07426e-22	ARAF, SLC2A1, PIK3CD, PIK3CB, ETS1, CRKL, AKT2, AKT3, AKT1, EP300, RAC1, HRAS, MAP2K1, MAP2K2, HGF, GAB1, RBX1, PIK3CA, RAPGEF1, RAF1, SOS1, MET, CRK, SOS2, PDGFB, PIK3R3, PIK3R2, PIK3R1, HIF1A, CDC42, NRAS, PAK1, RAP1A, MAPK1, PAK6, PAK2, PAK4, MAPK3, EGLN1, TGFB2, JUN, CREBBP, TGFB1, TGFB3, BAD, PTPN11, BRAF, VEGFA, KRAS, GRB2	4.14506	3.52358e-20	5.4413e-22	2.00731e-22
hsa04211:Longevity regulating pathway	58	1.07831e-22	ATF2, IRS1, PIK3CD, PRKAG2, IRS2, PIK3CB, IGF1R, RPTOR, STK11, CREB3L4, AKT2, CREB3L1, AKT3, CREB3L2, AKT1, PRKACA, PRKACB, HRAS, APPL1, PRKAB2, TSC2, TSC1, PRKAB1, SIRT1, CREB3, CREB1, ADCY9, PIK3CA, CAT, AKT1S1, ULK1, PPARG, TP53, ATF4, PRKAA2, ADCY4, PIK3R3, ADCY3, PIK3R2, PIK3R1, FOXO3, ADCY7, FOXO1, RELA, ADCY6, NRAS, EIF4EBP1, EIF4E, ATG5, INSR, IGF1, SOD2, NFKB1, RPS6KB1, RHEB, RPS6KB2, BA…	3.72776	3.53685e-20	5.4413e-22	2.00731e-22
hsa05226:Gastric cancer	79	1.25661e-22	RB1, CDKN1B, ARAF, PIK3CD, PIK3CB, FGF2, CCND1, CDH1, MYC, AKT2, AKT3, AKT1, POLK, HRAS, APC2, MAP2K1, MAP2K2, HGF, GAB1, AXIN1, TGFBR1, TGFBR2, PIK3CA, RAF1, SOS1, MET, TP53, SOS2, SHC3, SHC1, TCF7, LEF1, PIK3R3, PIK3R2, PIK3R1, EGFR, NRAS, RXRA, ERBB2, DVL1, DVL2, E2F1, CTNNA1, DVL3, MAPK1, E2F3, WNT3, MAPK3, FZD1, SMAD2, TCF7L2, TGFB2, CDKN2B, FZD3, TCF7L1, SMAD4, TGFB1, SMAD3, GADD45B, FZD5, …	3.03285	4.12169e-20	6.1665e-22	2.27484e-22
hsa04114:Oocyte meiosis	73	1.25962e-22	YWHAB, SMC3, IGF1R, CDC20, PPP1CB, PPP3CA, PPP3CB, PPP3CC, CDC23, PPP2R1B, PTTG1, PPP2R1A, PPP2R5E, CDC26, RPS6KA2, RPS6KA1, CDC27, FBXO5, PRKACA, BTRC, PRKACB, SKP1, YWHAH, MAP2K1, ANAPC7, PPP2R5B, PPP2R5A, PPP2R5D, PPP2R5C, SMC1A, YWHAZ, RBX1, ADCY9, ANAPC4, ANAPC5, ANAPC1, ANAPC2, ANAPC16, CUL1, ADCY4, ITPR1, ADCY3, ITPR2, ITPR3, ADCY7, ANAPC10, ADCY6, AURKA, ANAPC11, PPP2CA, PPP2CB, CCNB2, PP…	3.18758	4.13155e-20	6.1665e-22	2.27484e-22
hsa05120:Epithelial cell signaling in Helicobacter pylori infection	50	2.97082e-22	F11R, IKBKB, CASP3, IKBKG, RAC1, ATP6V1E1, GIT1, MAP2K4, ATP6V0B, ATP6V1G1, ATP6V0E1, ATP6AP1, CHUK, ADAM17, ATP6V1B2, ATP6V0D1, MET, ATP6V0C, HBEGF, ATP6V1A, EGFR, RELA, CDC42, MAPK9, PAK1, MAPK8, CCL5, PLCG2, ATP6V0A2, ATP6V1H, CSK, PLCG1, ATP6V0E2, ATP6V1D, ATP6V1C1, JAM2, ATP6V0A1, ATP6V1F, JAM3, JUN, PTPN11, MAPK14, MAPK12, NFKB1, MAPK13, TJP1, NFKBIA, MAPK10, MAPK11, MAP3K14	4.08585	9.74428e-20	1.43298e-21	5.2863e-22
hsa04914:Progesterone-mediated oocyte maturation	62	6.144e-22	HSP90AB1, ARAF, PIK3CD, PIK3CB, IGF1R, CDC23, CDC26, RPS6KA2, AKT2, AKT3, RPS6KA1, CDC27, AKT1, PRKACA, PRKACB, MAP2K1, HSP90AA1, ANAPC7, CCNA2, ADCY9, PIK3CA, ANAPC4, ANAPC5, RAF1, ANAPC1, ANAPC2, ANAPC16, ADCY4, GNAI3, PIK3R3, ADCY3, PIK3R2, PIK3R1, ADCY7, ANAPC10, GNAI1, ADCY6, AURKA, ANAPC11, GNAI2, CCNB2, MAPK9, FZR1, MAPK8, CCNB1, MAPK1, BUB1, MAPK3, BRAF, IGF1, MAPK14, MAPK12, MAPK13, MAD2…	3.47698	2.01523e-19	2.92063e-21	1.07743e-21
hsa04370:VEGF signaling pathway	45	6.53155e-22	PXN, PIK3CD, PIK3R3, PIK3R2, PIK3CB, PIK3R1, CASP9, CDC42, PPP3CA, PPP3CB, NRAS, PPP3R1, PPP3CC, AKT2, AKT3, KDR, PLCG2, RAC2, AKT1, MAPK1, RAC3, PLCG1, RAC1, HRAS, MAPK3, PLA2G4F, MAP2K1, MAP2K2, SPHK2, BAD, SPHK1, PLA2G4C, NFATC2, PRKCA, MAPK14, MAPK12, PTK2, MAPK13, VEGFA, MAPK11, PIK3CA, MAPKAPK3, MAPKAPK2, KRAS, RAF1	4.36285	2.14235e-19	3.0605e-21	1.12902e-21
hsa04659:Th17 cell differentiation	64	8.29177e-22	HSP90AB1, RORC, RORA, CD3D, IKBKB, PPP3CA, PPP3CB, PPP3CC, IKBKG, JAK2, JAK3, JAK1, HSP90AA1, IL4R, CHUK, IL1R1, IFNGR2, TYK2, TGFBR1, TGFBR2, RUNX1, ZAP70, LCK, RARA, PRKCQ, HLA-DQB1, IL2RG, HIF1A, RELA, MAPK9, PPP3R1, MAPK8, RXRA, MAPK1, PLCG1, HLA-DQA1, MAPK3, SMAD2, STAT5A, STAT5B, JUN, SMAD4, TGFB1, SMAD3, STAT1, STAT3, NFATC3, NFATC2, NFATC1, MAPK14, MAPK12, NFKB1, MAPK13, NFKBIA, MAPK10, M…	3.38974	2.7197e-19	3.83056e-21	1.4131e-21
hsa04666:Fc gamma R-mediated phagocytosis	60	8.72549e-22	ARPC1B, ARPC1A, PIK3CD, PIK3CB, CRKL, FCGR3A, AKT2, AKT3, CFL1, RAC2, AKT1, RAC1, VAV3, ACTR2, PLA2G4F, MAP2K1, SYK, SPHK2, SPHK1, PRKCE, PLA2G4C, PRKCD, PRKCA, GAB2, VAV1, VAV2, DNM2, PIK3CA, BIN1, RAF1, DOCK1, CRK, WAS, PIK3R3, PIK3R2, ASAP1, ASAP2, PIK3R1, PLD1, PLD2, CDC42, PAK1, PLCG2, PIP5K1A, MAPK1, PLCG1, PIP5K1C, FCGR1A, WASF2, WASF3, MAPK3, LIMK2, LIMK1, ARPC4, ARPC5, RPS6KB1, ARPC2, AR…	3.53826	2.86196e-19	3.97495e-21	1.46637e-21
hsa05162:Measles	74	1.31922e-21	CDKN1B, TRADD, PIK3CD, TNFAIP3, CBLB, ADAR, PIK3CB, CD3D, CASP9, IKBKB, CCND3, CASP8, CCND2, CCND1, CASP3, AKT2, AKT3, AKT1, IKBKG, JAK3, IKBKE, MAP3K7, JAK1, IFNAR2, APAF1, CHUK, CSNK2A2, TYK2, IRAK4, PIK3CA, IRF3, TRAF3, TRAF6, IRF7, TLR7, TLR4, TP53, TLR2, PIK3R3, PIK3R2, PIK3R1, IL2RG, RELA, MAPK9, MAPK8, IRAK1, BID, STAT5A, HSPA8, STAT5B, JUN, BAD, STAT1, HSPA6, STAT3, EIF2AK3, MSN, NFKB1, N…	3.06735	4.32704e-19	5.92745e-21	2.18665e-21
hsa05100:Bacterial invasion of epithelial cells	52	2.04162e-21	ITGB1, ARPC1B, ARPC1A, CLTC, CLTB, ILK, PIK3CD, CLTA, WASL, PIK3CB, ACTB, ACTG1, CRKL, CDH1, RAC1, ACTR2, GAB1, RHOA, DNM1, DNM2, DNM3, PIK3CA, CTTN, ELMO1, ELMO2, HCLS1, ELMO3, ITGA5, DOCK1, MET, CRK, VCL, SHC3, SHC1, PXN, PIK3R3, PIK3R2, PIK3R1, CBL, CDC42, CTNNA1, WASF2, CAV1, FN1, ARPC4, ARPC5, PTK2, MAD2L2, ARPC2, ARPC3, CTNNB1, BCAR1	3.86298	6.69651e-19	9.04933e-21	3.33832e-21
hsa05214:Glioma	51	3.27258e-21	RB1, PTEN, ARAF, PIK3CD, PIK3CB, IGF1R, CCND1, AKT2, AKT3, AKT1, POLK, HRAS, PDGFRA, MAP2K1, MAP2K2, PRKCA, PIK3CA, RAF1, SOS1, TP53, SOS2, SHC3, SHC1, PDGFB, PDGFA, PIK3R3, PIK3R2, PIK3R1, EGFR, NRAS, E2F1, PLCG2, MAPK1, E2F3, PLCG1, CAMK2G, MAPK3, GADD45B, CDKN2A, BRAF, IGF1, GADD45G, CDK6, CDK4, MDM2, BAX, KRAS, CALM3, GRB2, CALM1, CALM2	3.88973	1.0734e-18	1.43121e-20	5.27975e-21
hsa05225:Hepatocellular carcinoma	83	3.53266e-21	RB1, PTEN, ARAF, PIK3CD, PIK3CB, ELK1, ACTB, IGF1R, ACTG1, CCND1, MYC, AKT2, AKT3, AKT1, POLK, HRAS, APC2, MAP2K1, MAP2K2, HGF, GAB1, AXIN1, PRKCA, ARID1A, TGFBR1, TGFBR2, PIK3CA, RAF1, SOS1, MET, TP53, SOS2, SMARCD3, SHC3, SHC1, TCF7, LEF1, PIK3R3, PIK3R2, PIK3R1, EGFR, NRAS, DVL1, DVL2, E2F1, PLCG2, DVL3, MAPK1, E2F3, PLCG1, WNT3, MAPK3, FZD1, SMAD2, TCF7L2, TGFB2, FZD3, TCF7L1, SMAD4, TGFB1, S…	2.82604	1.15871e-18	1.52462e-20	5.62437e-21
hsa04910:Insulin signaling pathway	73	4.12893e-21	IRS1, ARAF, PIK3CD, PRKAG2, IRS2, CBLB, PIK3CB, ELK1, CRKL, RPTOR, IKBKB, PPP1CB, HK3, AKT2, AKT3, AKT1, PRKACA, PRKACB, HRAS, SREBF1, PRKAB2, PRKCI, MAP2K1, MAP2K2, PDPK1, RPS6, TSC2, TSC1, PRKAB1, PIK3CA, RAPGEF1, RAF1, SOS1, FBP1, CRK, SOS2, PRKAA2, SHC3, SHC1, PIK3R3, PIK3R2, PIK3R1, CBL, ACACB, PRKCZ, FOXO1, ACACA, SOCS3, MAPK9, NRAS, MAPK8, INPP5A, SOCS1, EIF4EBP1, MAPK1, EIF4E, MAPK3, PCK2…	3.04798	1.35429e-18	1.75882e-20	6.48832e-21
hsa04150:mTOR signaling pathway	79	5.08268e-21	IRS1, PTEN, PIK3CD, PIK3CB, IGF1R, RPTOR, IKBKB, STK11, RPS6KA2, AKT2, AKT3, RPS6KA1, MLST8, AKT1, ATP6V1E1, SKP2, HRAS, ATP6V1G1, MAP2K1, SEC13, MAP2K2, CHUK, STRADA, PDPK1, RPS6, TSC2, PRKCA, TSC1, RHOA, TNFRSF1A, RRAGA, PIK3CA, RRAGC, RRAGB, RRAGD, AKT1S1, ATP6V1B2, ULK1, RAF1, SOS1, SOS2, ATP6V1A, SEH1L, PRKAA2, PIK3R3, PIK3R2, SLC3A2, PIK3R1, NRAS, DVL1, EIF4EBP1, DVL2, ATP6V1H, DVL3, MAPK1,…	2.89676	1.66712e-18	2.13733e-20	7.88467e-21
hsa03050:Proteasome	38	1.2957e-20	PSMD12, PSMD11, PSMD14, PSMD13, PSMB10, PSMA7, PSMD8, PSMB6, PSMD9, PSMB7, PSMD6, PSMB4, PSMD7, PSMB5, PSMD4, PSMB2, PSMB3, PSMD2, PSMD3, PSMB1, PSMD1, PSMF1, PSMA5, PSMA6, PSMC5, PSMA3, PSMC6, PSMA4, PSMC3, PSMA1, PSMC4, PSMA2, PSMC1, PSME3, PSMC2, PSME4, PSME1, PSME2	4.72537	4.24989e-18	5.3796e-20	1.98455e-20
hsa05160:Hepatitis C	79	1.37865e-20	RB1, YWHAB, TRADD, ARAF, PIK3CD, PPP2R2A, PIK3CB, CASP9, IKBKB, CASP8, PPP2R1B, CCND1, PPP2R1A, MYC, CASP3, AKT2, AKT3, AKT1, IKBKG, IKBKE, HRAS, JAK1, YWHAH, IFNAR2, MAP2K1, MAP2K2, APAF1, CHUK, TRAF2, TYK2, TICAM1, YWHAZ, TNFRSF1A, PIK3CA, IRF3, TRAF3, TRAF6, PSME3, IRF7, RAF1, PPARA, SOS1, TP53, SOS2, PIK3R3, PIK3R2, PIK3R1, EGFR, RELA, PPP2CA, PPP2CB, SOCS3, NRAS, RXRA, E2F1, MAPK1, RIPK1, E2…	2.86009	4.52198e-18	5.65248e-20	2.08521e-20
hsa04668:TNF signaling pathway	64	4.0276e-20	ATF2, CSF1, TRADD, PIK3CD, TNFAIP3, PIK3CB, ICAM1, IKBKB, CASP7, CASP8, CASP10, CREB3L4, CASP3, AKT2, CREB3L1, AKT3, CREB3L2, AKT1, IKBKG, MAP3K7, MAP2K3, MAP2K4, MAP2K1, CHUK, IL15, TRAF2, TRAF1, MMP9, TNFRSF1A, CREB3, CREB1, PIK3CA, TRAF3, IRF1, TRAF5, BIRC2, ATF4, CEBPB, PIK3R3, PIK3R2, PIK3R1, RELA, SOCS3, MAPK9, MAPK8, CCL5, MAPK1, RIPK1, MAP2K7, MAPK3, JUN, VCAM1, MAPK14, MAPK12, NFKB1, MAP…	3.21133	1.32105e-17	1.63093e-19	6.01654e-20
hsa04120:Ubiquitin mediated proteolysis	73	6.05559e-20	UBE2D2, UBE2D1, CBLC, UBE2L6, UBE3A, CBLB, BRCA1, PRPF19, UBE2Z, CDC20, CDC23, UBE2Q1, CDC26, CDC27, FBXO4, SKP2, BTRC, SKP1, PIAS4, ANAPC7, FBXW7, UBE2E3, UBE2E1, UBE4A, RBX1, DDB1, TRAF6, ANAPC4, ANAPC5, UBA52, ANAPC1, BIRC2, ANAPC2, UBA7, ANAPC16, UBA6, CUL1, NEDD4L, RNF7, UBE2J2, CBL, ANAPC10, UBE2J1, ANAPC11, SOCS3, FZR1, SOCS1, UBB, UBC, RPS27A, UBE2F, UBE2I, MAP3K1, SMURF2, UBE2C, SMURF1, …	2.94066	1.98623e-17	2.42223e-19	8.93568e-20
hsa04611:Platelet activation	67	7.61675e-20	ITGB1, ITGB3, PIK3CD, PIK3CB, PIK3CG, ACTB, ACTG1, PPP1CB, AKT2, AKT3, AKT1, PRKACA, PRKACB, PRKCI, PLA2G4F, PPP1R12A, ARHGEF12, VWF, SYK, ITGA2, PLA2G4C, RHOA, PLCB3, PLCB4, ADCY9, PIK3CA, ARHGEF1, TLN2, TLN1, PLCB1, PLCB2, ROCK1, ROCK2, ADCY4, GNAI3, ITPR1, PIK3R3, ADCY3, ITPR2, PIK3R2, ITPR3, PIK3R1, RASGRP1, PRKCZ, ADCY7, MYL12A, GNAI1, ADCY6, GNAI2, MYL12B, PIK3R5, GNA13, RAP1A, PLCG2, MAPK1…	3.09075	2.49829e-17	3.00999e-19	1.11039e-19
hsa05152:Tuberculosis	84	1.88777e-19	ITGAM, TRADD, ITGB2, CTSS, CASP9, EEA1, PPP3CA, PPP3CB, FCGR3A, PPP3CC, CASP8, CASP10, CASP3, AKT2, AKT3, AKT1, EP300, JAK2, CTSD, JAK1, ATP6V0B, ARHGEF12, KSR1, ATP6AP1, APAF1, SYK, SPHK2, IFNGR2, SPHK1, IRAK4, RHOA, TNFRSF1A, CREB1, TRAF6, PIK3C3, RAF1, ATP6V0D1, ATP6V0C, TLR4, HLA-DQB1, TLR2, CEBPB, RAB5B, RAB5C, RELA, MAPK9, PPP3R1, MAPK8, IRAK1, ATP6V0A2, ATP6V1H, MAPK1, CD14, FCGR1A, BID, C…	2.66942	6.19187e-17	7.37128e-19	2.71928e-19
hsa04620:Toll-like receptor signaling pathway	61	2.2292e-19	CD40, CD80, PIK3CD, PIK3CB, IKBKB, CASP8, AKT2, CTSK, AKT3, AKT1, IKBKG, RAC1, IKBKE, MAP3K7, JAK1, MAP2K3, IFNAR2, MAP2K4, MAP2K1, MAP2K2, CHUK, TYK2, IRAK4, TICAM1, PIK3CA, IRF3, TRAF3, TRAF6, IRF7, TLR8, TLR7, TLR4, TLR2, PIK3R3, LY96, PIK3R2, PIK3R1, RELA, MAPK9, MAPK8, IRAK1, CCL5, CCL4, CCL3, MAPK1, RIPK1, CD14, MAP2K7, MAPK3, JUN, STAT1, MAPK14, MAPK12, NFKB1, MAPK13, NFKBIA, MAPK10, MAPK1…	3.23085	7.31176e-17	8.60207e-19	3.17333e-19
hsa05130:Pathogenic Escherichia coli infection	89	2.96235e-19	ITGB1, ARF1, TRADD, ARPC1B, ARPC1A, WASL, ACTB, ACTG1, CASP9, IKBKB, TUBA1C, TUBA1B, TUBB6, CASP7, CASP8, TUBB3, CASP3, TNFSF10, CASP1, NCK2, IKBKG, RAC1, MAP3K7, NCK1, ACTR2, ARHGEF12, CHUK, IL1R1, TRAF2, IRAK4, RHOA, TUBA4A, TNFRSF1A, TUBB2A, CTTN, TRAF6, MYH9, HCLS1, ARHGEF1, EZR, TLR4, ROCK1, ROCK2, RELA, GNA13, CYTH3, CDC42, CYTH2, MAPK9, PAK1, MAPK8, CYTH4, IRAK1, GNA12, ABL1, RPS3, MAPK1, …	2.57119	9.71652e-17	1.12983e-18	4.16796e-19
hsa04658:Th1 and Th2 cell differentiation	55	4.76797e-19	MAML2, MAML1, CD3D, IKBKB, PPP3CA, PPP3CB, PPP3CC, IKBKG, JAK2, JAK3, JAK1, IL4R, CHUK, IFNGR2, TYK2, ZAP70, LCK, PRKCQ, MAML3, HLA-DQB1, NOTCH2, NOTCH1, IL2RG, RELA, DLL4, MAPK9, PPP3R1, MAPK8, MAPK1, PLCG1, HLA-DQA1, MAPK3, JAG2, STAT5A, STAT5B, JUN, STAT1, NFATC3, NFATC2, NFATC1, MAPK14, MAPK12, NFKB1, MAPK13, NFKBIA, MAPK10, MAPK11, IL2RA, IL2RB, HLA-DPB1, CD247, NFKBIE, LAT, HLA-DRB1, NFKBIB	3.41968	1.56389e-16	1.79758e-18	6.63131e-19
hsa04664:Fc epsilon RI signaling pathway	46	5.01416e-19	PIK3CD, PIK3R3, PIK3R2, PIK3CB, PIK3R1, MAPK9, NRAS, MAPK8, AKT2, AKT3, PLCG2, RAC2, AKT1, MAPK1, RAC3, FYN, PLCG1, RAC1, MAP2K7, HRAS, MAPK3, VAV3, MAP2K3, MAP2K4, PLA2G4F, MAP2K1, MAP2K2, SYK, PDPK1, PLA2G4C, PRKCA, GAB2, MAPK14, MAPK12, VAV1, MAPK13, VAV2, MAPK10, MAPK11, PIK3CA, GRB2, KRAS, RAF1, SOS1, SOS2, LAT	3.86954	1.64465e-16	1.86892e-18	6.89448e-19
hsa04213:Longevity regulating pathway - multiple species	43	7.86356e-19	HDAC2, PRKAA2, IRS1, HDAC1, ADCY4, PRKAG2, ADCY3, PIK3CD, PIK3R3, IRS2, PIK3R2, PIK3CB, PIK3R1, FOXO3, ADCY7, FOXO1, ADCY6, IGF1R, RPTOR, NRAS, AKT2, AKT3, AKT1, PRKACA, HRAS, PRKACB, ATG5, HSPA8, PRKAB2, INSR, HSPA6, IGF1, SOD2, SIRT1, PRKAB1, SOD1, ADCY9, PIK3CA, RPS6KB1, CAT, AKT1S1, RPS6KB2, KRAS	4.03226	2.57925e-16	2.89803e-18	1.06909e-18
hsa04520:Adherens junction	55	9.4342e-19	PTPRM, PTPRJ, WASL, ACTB, IGF1R, ACTG1, CDH1, RAC2, EP300, RAC3, RAC1, MAP3K7, ACTN1, CSNK2A2, RHOA, TGFBR1, TGFBR2, PARD3, MET, MYL9, SSX2IP, VCL, ROCK1, ROCK2, TCF7, LEF1, WAS, IQGAP1, NLK, MYL12A, EGFR, MYL12B, CDC42, RAP1A, ERBB2, CTNNA1, MAPK1, FYN, WASF2, WASF3, MAPK3, TCF7L2, CREBBP, TCF7L1, SMAD4, SMAD3, SMURF2, SMURF1, INSR, TJP1, PTPRB, SNAI2, CTNNB1, PTPN6, FGFR1	3.38291	3.09442e-16	3.43824e-18	1.26838e-18
hsa04371:Apelin signaling pathway	70	1.59278e-18	SERPINE1, PRKAG2, PIK3CG, CCND1, CDH1, AKT2, AKT3, AKT1, PRKACA, PRKACB, HRAS, PRKAB2, MAP2K1, MEF2C, MAP2K2, SPHK2, SPHK1, PRKCE, RPS6, RRAS2, PRKAB1, TGFBR1, PLCB3, MRAS, PLCB4, ADCY9, PIK3C3, RAF1, PLCB1, PLCB2, HDAC5, PRKAA2, ADCY4, GNAI3, ITPR1, ADCY3, ITPR2, ITPR3, NRF1, ADCY7, GNAI1, ADCY6, SLC9A1, GNAI2, PIK3R5, GNA13, NRAS, GNG2, RRAS, GNG5, MAPK1, MAPK3, SMAD2, EGR1, SMAD4, SMAD3, GNG12…	2.88067	5.22431e-16	5.741e-18	2.11787e-18
hsa04915:Estrogen signaling pathway	69	2.84887e-18	ATF2, HSP90AB1, PIK3CD, PIK3CB, CREB3L4, AKT2, CREB3L1, AKT3, CREB3L2, AKT1, PRKACA, PRKACB, HRAS, CTSD, NCOA1, NCOA2, MAP2K1, HSP90AA1, MAP2K2, NCOA3, MMP2, PRKCD, MMP9, CREB3, PLCB3, PLCB4, CREB1, ADCY9, PIK3CA, RARA, RAF1, PLCB1, SOS1, PLCB2, SOS2, HBEGF, ATF4, SHC3, SHC1, ADCY4, GNAI3, ITPR1, PIK3R3, ADCY3, ITPR2, PIK3R2, ITPR3, PIK3R1, ADCY7, EGFR, GNAI1, ADCY6, HSP90B1, GNAI2, NRAS, MAPK1, …	2.88097	9.3443e-16	1.01568e-17	3.74689e-18
hsa05231:Choline metabolism in cancer	56	3.80998e-18	SLC44A3, SLC44A2, PIK3CD, PIK3CB, AKT2, AKT3, RAC2, AKT1, RAC3, RAC1, HRAS, PDGFRA, PLA2G4F, MAP2K1, MAP2K2, PDPK1, PLA2G4C, TSC2, PRKCA, TSC1, PIK3CA, RAF1, SOS1, SOS2, SLC22A3, WAS, PDGFB, PDGFA, PIK3R3, PIK3R2, PIK3R1, PLD1, HIF1A, EGFR, PLD2, MAPK9, NRAS, MAPK8, PDGFD, EIF4EBP1, PIP5K1A, MAPK1, PLCG1, PIP5K1C, RALGDS, WASF2, WASF3, MAPK3, JUN, MAPK10, RPS6KB1, SP1, RHEB, RPS6KB2, KRAS, GRB2	3.26868	1.24967e-15	1.34373e-17	4.95707e-18
hsa05164:Influenza A	79	5.16e-18	TRADD, PIK3CD, ADAR, PIK3CB, ACTB, ICAM1, ACTG1, CASP9, IKBKB, CCND3, CASP8, XPO1, CASP3, AKT2, AKT3, TNFSF10, CASP1, TRIM25, AKT1, EP300, IKBKG, JAK2, IKBKE, JAK1, IFNAR2, MAP2K1, MAP2K2, APAF1, CHUK, IFNGR2, PRKCA, TYK2, IRAK4, TICAM1, TNFRSF1A, PIK3CA, IRF3, TRAF3, IRF7, TLR7, VDAC1, NUP98, RAF1, SLC25A4, TLR4, HLA-DQB1, NLRX1, PIK3R3, PIK3R2, PIK3R1, RELA, DNAJB1, SOCS3, PABPN1, CCL5, MAPK1, …	2.64266	1.69248e-15	1.80051e-17	6.64213e-18
hsa04936:Alcoholic liver disease	70	6.85498e-18	TRADD, PRKAG2, IKBKB, CASP8, CCND1, CASP3, AKT2, AKT3, AKT1, ACADM, IKBKG, MLYCD, IKBKE, MAP3K7, MAP2K3, MAP2K4, SREBF1, PRKAB2, CHUK, IRAK4, TICAM1, PRKAB1, SIRT1, TNFRSF1A, ALDH3A2, IRF3, TRAF3, ACOX1, TRAF6, PPARA, TLR4, ALDH7A1, ALDH9A1, C1QA, PRKAA2, TCF7, LEF1, LY96, FOXO3, ACACB, FOXO1, ACACA, RELA, MAPK9, MAPK8, IRAK1, ALDH1B1, RIPK1, CD14, MAP2K7, TCF7L2, TCF7L1, MAPK14, MAPK12, NFKB1, M…	2.81981	2.24843e-15	2.36677e-17	8.73109e-18
hsa04140:Autophagy - animal	77	6.96214e-18	IRS1, PTEN, PIK3CD, IRS2, PIK3CB, IGF1R, RPTOR, STK11, AKT2, AKT3, MLST8, AKT1, PRKACA, PRKACB, HRAS, CTSD, MAP3K7, RAB8A, SH3GLB1, MAP2K1, MAP2K2, PDPK1, DAPK1, DAPK2, PRKCD, DAPK3, ATG10, RRAS2, TSC2, TSC1, RRAGA, MRAS, PIK3CA, RRAGC, RRAGB, TRAF6, GORASP1, RRAGD, AKT1S1, ATG4B, ATG4A, PIK3C3, PRKCQ, ULK1, RAF1, UBA52, SQSTM1, ATG4D, PRKAA2, ITPR1, PIK3R3, PIK3R2, PIK3R1, HIF1A, GABARAP, PPP2CA…	2.66942	2.28358e-15	2.37873e-17	8.77519e-18
hsa05218:Melanoma	46	1.38929e-17	RB1, PTEN, PDGFB, ARAF, PDGFA, PIK3CD, PIK3R3, PIK3R2, PIK3CB, PIK3R1, FGF2, EGFR, IGF1R, NRAS, CCND1, CDH1, AKT2, PDGFD, AKT3, E2F1, AKT1, MAPK1, E2F3, POLK, HRAS, MAPK3, PDGFRA, MAP2K1, MAP2K2, GADD45B, CDKN2A, BAD, HGF, BRAF, IGF1, GADD45G, CDK6, PIK3CA, CDK4, MDM2, BAX, KRAS, RAF1, MET, TP53, FGFR1	3.65456	4.55686e-15	4.69779e-17	1.73303e-17
hsa04916:Melanogenesis	56	2.38936e-17	EDNRB, CREB3L4, CREB3L1, CREB3L2, EP300, PRKACA, PRKACB, HRAS, MAP2K1, MAP2K2, PRKCA, CREB3, PLCB3, PLCB4, CREB1, ADCY9, KIT, RAF1, PLCB1, PLCB2, TCF7, LEF1, ADCY4, GNAI3, ADCY3, ADCY7, GNAI1, ADCY6, GNAI2, NRAS, DVL1, DVL2, DVL3, MAPK1, CAMK2G, WNT3, MAPK3, FZD1, TCF7L2, FZD3, CREBBP, TCF7L1, FZD5, FZD4, FZD7, WNT7B, FZD6, FZD8, KITLG, GNAQ, GNAS, CTNNB1, KRAS, CALM3, CALM1, CALM2	3.17159	7.8371e-15	7.99704e-17	2.95013e-17
hsa03010:Ribosome	76	6.59732e-17	RPL4, RPL5, RPL30, RPL3, RPL32, RPL34, RPLP1, RPLP0, RPL10A, RPL8, RPL9, RPL6, RPL7, RPS4X, RPS15, RPS14, RPL7A, RPS16, RPS19, RPL18A, RPL36, RPLP2, RPL35, RPL38, RPL37, RPS11, RPL39, RPS13, RPS12, RPS9, RPL21, RPS7, RPS8, RPL23, RPS5, RPL22, RPS6, RPL13A, RPS3A, RPSA, RPL37A, RPL24, RPL27, RPL26, RPL29, RPL28, UBA52, RPL10, RPL12, RPL11, RPS27L, RPS4Y1, RPS15A, RPS3, RPL14, RPL13, RPS2, RPL15, R…	2.6032	3.64153e-14	2.18578e-16	8.0634e-17
hsa04714:Thermogenesis	94	1.0631e-16	ATF2, NDUFA13, KDM1A, NDUFA11, NDUFA12, NDUFA10, PRKAG2, COX7C, ACTB, ACTG1, RPTOR, CREB3L4, RPS6KA2, CREB3L1, RPS6KA1, CREB3L2, MLST8, PRKACA, PRKACB, HRAS, COX8A, MAP2K3, PRKAB2, ACSL1, RPS6, TSC2, NDUFC2, TSC1, SIRT6, SDHC, ACSL3, SDHD, ARID1A, SDHA, PRKAB1, SDHB, CREB3, CREB1, ADCY9, NDUFS8, NDUFS7, NDUFS6, NDUFS5, AKT1S1, NDUFS3, PPARG, UQCRC2, SOS1, SOS2, NDUFB8, PRKAA2, SMARCD3, NDUFB7, ND…	2.31766	3.64153e-14	3.48698e-16	1.28635e-16
hsa04917:Prolactin signaling pathway	44	1.83935e-16	GALT, SHC3, SHC1, PIK3CD, PIK3R3, PIK3R2, TNFRSF11A, PIK3CB, PIK3R1, FOXO3, RELA, MAPK9, SOCS3, NRAS, MAPK8, SOCS1, CCND2, CCND1, AKT2, AKT3, AKT1, MAPK1, JAK2, HRAS, MAPK3, STAT5A, STAT5B, MAP2K1, MAP2K2, STAT1, STAT3, MAPK14, MAPK12, NFKB1, MAPK13, MAPK10, MAPK11, PIK3CA, IRF1, GRB2, KRAS, RAF1, SOS1, SOS2	3.59555	7.28306e-14	5.97335e-16	2.20358e-16
hsa05146:Amoebiasis	55	2.39977e-16	ITGAM, ITGB2, PIK3CD, LAMC2, PIK3CB, LAMC1, CASP3, PRKACA, PRKACB, IL1R1, ACTN1, PRKCA, SERPINB6, PLCB3, PLCB4, COL4A2, PIK3CA, COL4A1, COL4A4, COL4A3, COL4A5, PLCB1, TLR4, PLCB2, VCL, TLR2, LAMA5, RAB5B, RAB5C, LAMA2, LAMA4, LAMA3, PIK3R3, PIK3R2, PIK3R1, RELA, GNA14, GNA15, GNA11, CD14, TGFB2, TGFB1, LAMB3, TGFB3, LAMB2, FN1, LAMB1, NFKB1, PTK2, COL1A1, COL3A1, COL1A2, GNAQ, GNAS, RAB5A	3.08441	7.28306e-14	7.71689e-16	2.84678e-16
hsa04934:Cushing syndrome	71	6.14926e-16	RB1, ATF2, CDKN1B, CCND1, CREB3L4, CREB3L1, CREB3L2, PRKACA, PRKACB, APC2, USP8, MAP2K1, MAP2K2, AXIN1, CREB3, PLCB3, PLCB4, CREB1, ADCY9, PLCB1, PLCB2, ATF4, TCF7, LEF1, ADCY4, GNAI3, ITPR1, ADCY3, ITPR2, ITPR3, CACNA1C, ADCY7, EGFR, GNAI1, ADCY6, GNAI2, RAP1A, GNA11, DVL1, DVL2, E2F1, DVL3, MAPK1, E2F3, CAMK2G, LDLR, WNT3, MAPK3, FZD1, TCF7L2, CDKN2B, FZD3, TCF7L1, CDKN2C, FZD5, FZD4, CDKN2A, F…	2.62021	2.18492e-13	1.95821e-15	7.22389e-16
hsa05418:Fluid shear stress and atherosclerosis	66	9.08137e-16	HSP90AB1, ITGB3, PIK3CD, PIK3CB, ACTB, ICAM1, ACTG1, IKBKB, SUMO1, AKT2, SUMO3, AKT3, SUMO2, KDR, RAC2, AKT1, RAC3, ITGAV, IKBKG, RAC1, MAP3K7, PIAS4, MAP2K4, MEF2C, HSP90AA1, CHUK, IL1R1, MMP2, MMP9, RHOA, TNFRSF1A, PIK3CA, SQSTM1, TP53, PRKAA2, SDC2, PDGFB, PDGFA, PIK3R3, PIK3R2, PIK3R1, PRKCZ, RELA, HSP90B1, MAPK9, MAPK8, MAPK7, MAP2K7, JUN, VCAM1, CAV1, MAPK14, MAPK12, NFKB1, PTK2, KLF2, MAPK…	2.71606	2.91323e-13	2.86413e-15	1.05658e-15
hsa05017:Spinocerebellar ataxia	67	1.25593e-15	PIK3CD, RORA, PIK3CB, PSMD8, PSMD9, PSMD6, PSMD7, KAT5, PSMD4, PSMD2, AKT2, AKT3, PSMD3, PSMD1, AKT1, TBP, TRAF2, PRKCA, PSMA5, PSMA6, PSMA3, PLCB3, PSMA4, PLCB4, PIK3CA, PSMA1, PSMA2, VDAC3, TBPL1, PIK3C3, ULK1, VDAC1, PLCB1, SLC25A4, PLCB2, PSMD12, PSMD11, PSMD14, PSMD13, ITPR1, PIK3R3, ITPR2, PIK3R2, ITPR3, PIK3R1, PSMA7, PSMB6, PSMB7, MAPK9, PSMB4, MAPK8, PSMB5, PSMB2, PSMB3, PSMB1, XBP1, NFY…	2.68009	4.00568e-13	3.92327e-15	1.4473e-15
hsa04670:Leukocyte transendothelial migration	58	2.12366e-15	ITGB1, ITGAM, ITGB2, PIK3CD, PIK3CB, ARHGAP5, F11R, ITGAL, ACTB, ICAM1, ACTG1, RAC2, RAC1, VAV3, ITGA4, ACTN1, MMP2, PRKCA, MMP9, RHOA, VAV1, VAV2, PIK3CA, EZR, MYL9, VCL, RAPGEF4, ROCK1, ROCK2, PXN, GNAI3, CXCR4, PIK3R3, PIK3R2, PIK3R1, MYL12A, GNAI1, GNAI2, MYL12B, CDC42, RAP1A, CTNNA1, PLCG2, PTK2B, PLCG1, JAM2, JAM3, VCAM1, MSN, PTPN11, MAPK14, MAPK12, PTK2, MAPK13, MAPK11, CXCL12, CTNNB1, BC…	2.88496	6.91891e-13	6.57134e-15	2.42418e-15
hsa04723:Retrograde endocannabinoid signaling	68	2.40122e-15	NDUFA13, NDUFA11, NDUFA12, NDUFA10, PRKACA, PRKACB, NDUFC2, PRKCA, PLCB3, PLCB4, ADCY9, NDUFS8, NDUFS7, NDUFS6, NDUFS5, NDUFS3, PLCB1, PLCB2, NDUFB8, NDUFB7, NDUFB6, NDUFB10, NDUFB11, NDUFB4, NDUFB3, ADCY4, GNAI3, NDUFB2, ITPR1, NDUFB1, ADCY3, ITPR2, ITPR3, CACNA1C, ADCY7, GNAI1, ADCY6, GNAI2, MAPK9, MAPK8, GNG2, GNG5, MAPK1, NDUFV3, NDUFV2, NDUFV1, MAPK3, NDUFA9, NDUFA8, NDUFA7, NDUFA6, NDUFA5, …	2.62819	8.01137e-13	7.36076e-15	2.7154e-15
hsa04728:Dopaminergic synapse	63	3.14081e-15	ATF2, PPP2R2A, ARRB2, PPP1CB, PPP3CA, PPP3CB, PPP3CC, PPP2R1B, PPP2R1A, PPP2R5E, CREB3L4, AKT2, KIF5B, CREB3L1, AKT3, CREB3L2, AKT1, PRKACA, PRKACB, PPP2R5B, PPP2R5A, PPP2R5D, PRKCA, PPP2R5C, CREB3, PLCB3, PLCB4, CREB1, PLCB1, PLCB2, ATF4, GNAI3, ITPR1, ITPR2, ITPR3, CACNA1C, GNAI1, GNAI2, PPP2CA, PPP2CB, MAPK9, MAPK8, GNG2, GNG5, CAMK2G, MAPK14, GNG12, GNG11, MAPK12, MAPK13, PPP1CA, MAPK10, MAPK…	2.73009	1.01963e-12	9.53875e-15	3.51887e-15
hsa04725:Cholinergic synapse	57	3.7726e-15	PIK3CD, PIK3CB, PIK3CG, CREB3L4, AKT2, CREB3L1, AKT3, CREB3L2, AKT1, JAK2, PRKACA, PRKACB, HRAS, MAP2K1, PRKCA, CREB3, PLCB3, PLCB4, CREB1, ADCY9, PIK3CA, KCNQ1, PLCB1, PLCB2, ATF4, ADCY4, GNAI3, ITPR1, PIK3R3, ADCY3, ITPR2, PIK3R2, ITPR3, CACNA1C, PIK3R1, ADCY7, GNAI1, ADCY6, GNAI2, PIK3R5, NRAS, GNG2, GNG5, GNA11, MAPK1, FYN, CAMK2G, MAPK3, GNG12, GNG11, GNAQ, GNB2, GNB1, GNB4, BCL2, KRAS, GNB5	2.8854	1.23812e-12	1.13524e-14	4.18794e-15
hsa04064:NF-kappa B signaling pathway	54	4.60559e-15	CD40, TRADD, TNFAIP3, ICAM1, IKBKB, PLAU, TRIM25, IKBKG, MAP3K7, PIAS4, PARP1, SYK, CHUK, IL1R1, CSNK2A2, TRAF2, TRAF1, IRAK4, TICAM1, TNFRSF1A, ZAP70, TRAF3, LCK, TRAF6, TRAF5, PRKCQ, TLR4, BIRC2, LY96, TNFRSF11A, RELA, RELB, IRAK1, CCL4, PLCG2, RIPK1, CD14, PLCG1, UBE2I, VCAM1, GADD45B, NFKB1, GADD45G, NFKB2, NFKBIA, CXCL12, BCL2, TAB3, TAB2, TAB1, MAP3K14, MYD88, LAT, BCL2L1	2.9701	1.49303e-12	1.3733e-14	5.06615e-15
hsa04360:Axon guidance	77	7.2277e-15	ITGB1, ILK, PIK3CD, PIK3CB, ROBO1, PPP3CA, PPP3CB, PPP3CC, CFL1, NCK2, RAC2, RAC3, RAC1, EPHB2, HRAS, EPHB3, NCK1, EPHA4, ARHGEF12, PDPK1, PRKCA, RHOD, RHOA, PIK3CA, SMO, RASA1, PARD3, RAF1, EPHA1, MET, MYL9, EPHA2, ROCK1, ROCK2, GNAI3, CXCR4, PIK3R3, PIK3R2, PIK3R1, EFNA4, PRKCZ, MYL12A, GNAI1, GNAI2, MYL12B, EFNB2, CDC42, PARD6B, NRAS, PPP3R1, PAK1, RRAS, ABL1, PLCG2, MAPK1, PAK6, SLIT3, FYN, S…	2.42008	2.367e-12	2.13575e-14	7.87885e-15
hsa04931:Insulin resistance	54	3.48545e-14	CRTC2, IRS1, PTEN, SLC2A1, PIK3CD, PRKAG2, IRS2, PIK3CB, IKBKB, PPP1CB, CREB3L4, RPS6KA2, AKT2, CREB3L1, AKT3, RPS6KA1, CREB3L2, AKT1, SREBF1, PRKAB2, PDPK1, PRKCE, PRKCD, PRKAB1, TNFRSF1A, CREB3, CREB1, TBC1D4, PIK3CA, PRKCQ, PPARA, PRKAA2, PIK3R3, PIK3R2, PIK3R1, ACACB, PRKCZ, FOXO1, RELA, SOCS3, MAPK9, MAPK8, PCK2, INSR, GFPT2, STAT3, PTPN11, NFKB1, PPP1CA, NFKBIA, MAPK10, G6PC3, RPS6KB1, RPS6…	2.86009	1.14344e-11	1.02074e-13	3.76554e-14
hsa05219:Bladder cancer	30	7.58449e-14	RB1, ARAF, THBS1, EGFR, NRAS, CCND1, CDH1, MYC, ERBB2, E2F1, MAPK1, E2F3, HRAS, MAPK3, MAP2K1, MAP2K2, CDKN2A, DAPK1, MMP2, DAPK2, DAPK3, BRAF, MMP9, VEGFA, CDK4, MDM2, KRAS, RAF1, TP53, HBEGF	4.1855	2.48717e-11	2.20152e-13	8.12144e-14
hsa04650:Natural killer cell mediated cytotoxicity	59	1.17438e-13	ITGB2, ARAF, PIK3CD, PIK3CB, ITGAL, ICAM1, PPP3CA, PPP3CB, FCGR3A, PPP3CC, CASP3, TNFSF10, RAC2, RAC3, RAC1, HRAS, VAV3, IFNAR2, MAP2K1, MAP2K2, SYK, IFNGR2, PRKCA, VAV1, VAV2, ZAP70, TYROBP, PIK3CA, LCK, RAF1, SOS1, SOS2, SHC3, SHC1, PIK3R3, PIK3R2, PIK3R1, NRAS, PPP3R1, PAK1, PLCG2, PTK2B, MAPK1, FYN, PLCG1, BID, MAPK3, NFATC2, TNFRSF10B, PTPN11, BRAF, NFATC1, TNFRSF10A, FAS, KRAS, PTPN6, GRB2,…	2.65741	3.85274e-11	3.37892e-13	1.24649e-13
hsa00190:Oxidative phosphorylation	61	1.31058e-13	NDUFA13, NDUFA11, NDUFA12, NDUFA10, COX7C, ATP6V1E1, COX8A, ATP6V0B, ATP6V1G1, ATP6V0E1, ATP6AP1, NDUFC2, SDHC, SDHD, SDHA, SDHB, NDUFS8, NDUFS7, NDUFS6, NDUFS5, ATP6V1B2, NDUFS3, UQCRC2, ATP6V0D1, ATP6V0C, ATP6V1A, NDUFB8, NDUFB7, NDUFB6, NDUFB10, NDUFB11, NDUFB4, NDUFB3, NDUFB2, NDUFB1, COX7A2, UQCR11, UQCR10, COX5A, ATP6V0A2, ATP6V1H, NDUFV3, ATP6V0E2, NDUFV2, ATP6V1D, NDUFV1, ATP6V1C1, ATP6V0…	2.60397	4.29701e-11	3.73801e-13	1.37896e-13
hsa03420:Nucleotide excision repair	38	1.99585e-13	PCNA, CCNH, CETN2, XPA, POLD3, POLD4, POLR2A, POLR2B, POLD1, POLR2C, POLD2, POLR2D, POLR2E, POLR2F, POLR2G, POLR2H, POLR2I, POLE, POLR2K, POLR2L, RFC3, RFC4, RFC1, RFC2, RPA1, RPA2, RAD23A, GTF2H5, RBX1, POLE4, DDB1, CDK7, ERCC3, RPA3, POLE2, ERCC2, POLE3, ERCC8	3.45027	6.54747e-11	5.64343e-13	2.08188e-13
hsa04022:cGMP-PKG signaling pathway	70	2.42188e-13	ATF2, IRS1, IRS2, PIK3CG, PPP1CB, PPP3CA, PPP3CB, PPP3CC, EDNRB, CREB3L4, AKT2, CREB3L1, AKT3, CREB3L2, AKT1, MAP2K1, MEF2C, PPP1R12A, MAP2K2, PRKCE, ATP1B3, ATP1B1, RHOA, CREB3, PLCB3, PLCB4, CREB1, ADCY9, VDAC3, VDAC1, RAF1, PLCB1, MYL9, SLC25A4, PLCB2, ATF4, ROCK1, ROCK2, ADCY4, GNAI3, ITPR1, ADCY3, ITPR2, ITPR3, CACNA1C, ATP1A1, ADCY7, GNAI1, ADCY6, GNAI2, PIK3R5, GNA13, PPP3R1, PLN, GNA11, G…	2.39768	7.94218e-11	6.78954e-13	2.50468e-13
hsa04662:B cell receptor signaling pathway	45	2.81427e-13	PIK3CD, PIK3R3, PIK3R2, PIK3CB, PIK3R1, RELA, IKBKB, PPP3CA, PPP3CB, NRAS, PPP3R1, PPP3CC, AKT2, AKT3, PLCG2, RAC2, AKT1, MAPK1, RAC3, IKBKG, RAC1, HRAS, MAPK3, VAV3, JUN, MAP2K1, MAP2K2, SYK, CHUK, NFATC3, NFATC2, NFATC1, VAV1, NFKB1, VAV2, NFKBIA, PIK3CA, GRB2, KRAS, PTPN6, RAF1, NFKBIE, SOS1, SOS2, NFKBIB	3.06439	9.23128e-11	7.82273e-13	2.88582e-13
hsa05110:Vibrio cholerae infection	33	2.9433e-13	ATP6V1A, ARF1, ADCY3, ACTB, ACTG1, SEC61A2, SEC61A1, SEC61G, PLCG2, ATP6V0A2, ATP6V1H, SEC61B, PLCG1, ATP6V1E1, ATP6V0E2, PRKACA, ATP6V1D, PRKACB, ATP6V1C1, ATP6V1F, ATP6V0A1, ATP6V1G1, ATP6V0B, ATP6V0E1, ATP6AP1, PRKCA, TJP1, ADCY9, KCNQ1, ATP6V1B2, GNAS, ATP6V0D1, ATP6V0C	3.77532	9.6537e-11	8.11263e-13	2.99277e-13
hsa04921:Oxytocin signaling pathway	66	3.71575e-13	PRKAG2, ELK1, PIK3CG, ACTB, ACTG1, PPP1CB, PPP3CA, PPP3CB, PPP3CC, CCND1, PRKACA, PRKACB, HRAS, PRKAB2, PLA2G4F, MAP2K1, MEF2C, PPP1R12A, MAP2K2, PLA2G4C, CACNA2D2, PRKCA, PRKAB1, RHOA, CACNB3, PLCB3, PLCB4, ADCY9, RAF1, PLCB1, MYL9, PLCB2, PRKAA2, ROCK1, ROCK2, ADCY4, GNAI3, ITPR1, ADCY3, ITPR2, ITPR3, CACNA1C, ADCY7, EGFR, GNAI1, ADCY6, GNAI2, PIK3R5, NRAS, PPP3R1, MAPK7, MAPK1, CAMK2G, MAPK3, …	2.45151	1.21882e-10	1.01564e-12	3.74672e-13
hsa04540:Gap junction	46	4.66112e-13	ADCY4, GNAI3, PDGFB, ITPR1, PDGFA, ADCY3, ITPR2, ITPR3, ADCY7, GNAI1, EGFR, ADCY6, GNAI2, TUBA1C, TUBA1B, TUBB6, NRAS, MAPK7, TUBB3, GNA11, PDGFD, MAPK1, PRKACA, HRAS, PRKACB, MAPK3, MAP3K2, PDGFRA, MAP2K1, MAP2K2, PRKCA, TUBA4A, TJP1, PLCB3, PLCB4, TUBB2A, ADCY9, GNAQ, GNAS, GRB2, KRAS, PLCB1, RAF1, SOS1, PLCB2, SOS2	2.9901	1.52871e-10	1.26351e-12	4.66112e-13
hsa04310:Wnt signaling pathway	71	7.66641e-13	PPP3CA, CCND3, PPP3CB, PPP3CC, CCND2, CCND1, MYC, RAC2, EP300, RAC3, RAC1, PRKACA, BTRC, PRKACB, MAP3K7, SKP1, APC2, CSNK2A2, AXIN1, PRKCA, CSNK1E, SENP2, SIRT1, RHOA, RBX1, PLCB3, PLCB4, TBL1XR1, PLCB1, PLCB2, TP53, PPARD, CTBP2, ROCK2, CTBP1, TCF7, LEF1, CUL1, PSEN1, NLK, MAPK9, PPP3R1, MAPK8, DVL1, DVL2, DVL3, TBL1X, CAMK2G, WNT3, FZD1, TCF7L2, JUN, FZD3, CREBBP, TCF7L1, SMAD4, SMAD3, FZD5, FZ…	2.3341	2.51448e-10	2.06113e-12	7.66641e-13
hsa04928:Parathyroid hormone synthesis, secretion and action	51	1.2855e-12	ATF2, ARAF, ARRB2, CREB3L4, CREB3L1, CREB3L2, PRKACA, PRKACB, MAP2K1, MEF2C, PRKCA, RHOA, CREB3, PLCB3, PLCB4, CREB1, ADCY9, ARHGEF1, RAF1, PLCB1, PLCB2, HBEGF, ATF4, ADCY4, GNAI3, ITPR1, ADCY3, ITPR2, ITPR3, PLD1, ADCY7, EGFR, GNAI1, ADCY6, GNAI2, PLD2, GNA13, RXRA, GNA11, GNA12, MAPK1, MAPK3, EGR1, BRAF, NR4A2, MAFB, SP1, GNAQ, BCL2, GNAS, FGFR1	2.75217	4.21653e-10	3.42799e-12	1.2855e-12
hsa04261:Adrenergic signaling in cardiomyocytes	65	1.32132e-12	ATF2, PPP2R2A, PIK3CG, PPP1CB, PPP2R1B, PPP2R1A, PPP2R5E, CREB3L4, AKT2, CREB3L1, AKT3, CREB3L2, AKT1, PRKACA, PRKACB, PPP2R5B, PPP2R5A, CACNA2D2, PPP2R5D, PRKCA, ATP1B3, PPP2R5C, ATP1B1, CREB3, CACNB3, PLCB3, PLCB4, CREB1, ADCY9, KCNQ1, PLCB1, PLCB2, RAPGEF4, ATF4, ADCY4, GNAI3, CREM, ADCY3, CACNA1C, ATP1A1, ADCY7, GNAI1, ADCY6, SLC9A1, GNAI2, PIK3R5, PPP2CA, PPP2CB, PLN, MAPK1, CAMK2G, MAPK3, A…	2.41436	4.33379e-10	3.49509e-12	1.32132e-12
hsa04720:Long-term potentiation	38	2.69571e-12	ARAF, ITPR1, ITPR2, ITPR3, CACNA1C, PPP1CB, PPP3CA, PPP3CB, NRAS, PPP3R1, RAP1A, PPP3CC, RPS6KA2, RPS6KA1, MAPK1, EP300, PRKACA, HRAS, CAMK2G, PRKACB, MAPK3, MAP2K1, CREBBP, MAP2K2, PRKCA, BRAF, PPP1CA, PLCB3, PLCB4, GNAQ, KRAS, CALM3, PLCB1, RAF1, CALM1, PLCB2, CALM2, ATF4	3.24428	8.842e-10	7.07355e-12	2.69571e-12
hsa05133:Pertussis	41	2.80141e-12	ITGB1, C1QA, ITGAM, C1S, SFTPA2, ITGB2, GNAI3, LY96, C4BPA, RELA, GNAI1, GNAI2, MAPK9, CASP7, MAPK8, IRAK1, CASP3, CFL1, CASP1, MAPK1, CD14, MAPK3, JUN, IRAK4, MAPK14, TICAM1, RHOA, MAPK12, NFKB1, MAPK13, MAPK10, MAPK11, IRF3, IRF1, TRAF6, CALM3, ITGA5, CALM1, CALM2, TLR4, MYD88	3.08589	9.18868e-10	7.29255e-12	2.80141e-12
hsa04530:Tight junction	68	7.34007e-12	ITGB1, ARPC1B, ARPC1A, PRKAG2, PPP2R2A, F11R, ACTB, ACTG1, TUBA1C, TUBA1B, STK11, PPP2R1B, CCND1, PPP2R1A, RAC1, PRKACA, PRKACB, RAB8A, ACTR2, PRKAB2, PRKCI, PRKCE, ACTN1, PRKAB1, RHOA, TUBA4A, RUNX1, TIAM1, CTTN, PARD3, MYH9, HCLS1, EZR, MYL9, PRKAA2, PCNA, ROCK1, ROCK2, WAS, NEDD4L, PRKCZ, MYL12A, MYL12B, PPP2CA, CDC42, PPP2CB, MAPK9, PARD6B, MAPK8, RAP1A, ERBB2, MAP2K7, JAM2, JAM3, JUN, MAP3K1…	2.28807	2.40753e-09	1.8957e-11	7.34007e-12
hsa04145:Phagosome	63	7.88295e-12	ITGB1, ITGAM, ITGB5, ITGB3, ITGB2, ACTB, CTSS, ACTG1, SEC61A2, EEA1, TUBA1C, SEC61A1, TUBA1B, TUBB6, FCGR3A, TUBB3, SEC61G, ITGAV, SEC61B, RAC1, ATP6V1E1, ATP6V0B, ATP6V1G1, ATP6V0E1, ATP6AP1, ITGA2, HLA-B, HLA-A, TUBA4A, TUBB2A, HGS, CANX, ATP6V1B2, PIK3C3, ITGA5, ATP6V0D1, ATP6V0C, TLR4, HLA-DQB1, TLR2, ATP6V1A, DYNC1I2, RAB5B, RAB5C, SFTPA2, THBS1, ATP6V0A2, ATP6V1H, CD14, FCGR1A, ATP6V0E2, AT…	2.37087	2.5856e-09	2.02001e-11	7.88295e-12
hsa04922:Glucagon signaling pathway	50	8.49357e-12	ATF2, CRTC2, SLC2A1, PRKAG2, PPP3CA, PPP3CB, PPP3CC, CREB3L4, AKT2, CREB3L1, AKT3, CREB3L2, AKT1, EP300, PRKACA, PRKACB, PRKAB2, PRKAB1, SIRT1, CREB3, PLCB3, PLCB4, CREB1, SIK1, PLCB1, PPARA, FBP1, PLCB2, ATF4, PRKAA2, ITPR1, ITPR2, ITPR3, PDHB, ACACB, FOXO1, ACACA, PPP3R1, CAMK2G, PCK2, CREBBP, PDHA1, G6PC3, GNAQ, GNAS, CALM3, CALM1, CALM2, PFKM, PFKP	2.67298	2.78588e-09	2.15961e-11	8.49357e-12
hsa03020:RNA polymerase	25	1.20695e-11	POLR2A, POLR2B, POLR2C, POLR2D, POLR2E, POLR2F, POLR2G, POLR2H, POLR2I, POLR2K, POLR2L, POLR3GL, POLR3A, POLR3B, POLR1A, POLR3C, POLR1B, POLR3D, POLR3E, POLR1C, POLR1D, POLR3F, POLR1E, POLR3H, POLR3K	4.20602	3.95882e-09	3.04524e-11	1.20695e-11
hsa05230:Central carbon metabolism in cancer	38	1.56682e-11	PTEN, SLC2A1, PIK3CD, PIK3R3, PIK3R2, PDHB, PIK3CB, SLC1A5, PIK3R1, HIF1A, EGFR, HK3, NRAS, MYC, AKT2, AKT3, ERBB2, AKT1, MAPK1, HRAS, MAPK3, PDK1, PDGFRA, MAP2K1, MAP2K2, PDHA1, SIRT6, SIRT3, PIK3CA, KIT, KRAS, RAF1, MET, PFKM, TP53, FGFR2, PFKP, FGFR1	3.10524	5.13918e-09	3.92303e-11	1.56682e-11
hsa04512:ECM-receptor interaction	44	1.79751e-11	ITGB1, LAMA5, LAMA2, ITGB5, LAMA4, ITGB3, LAMA3, LAMC2, LAMC1, THBS1, DAG1, ITGB8, ITGAV, ITGB7, ITGB6, LAMB3, VWF, ITGA4, LAMB2, ITGA3, ITGA2, ITGA1, FN1, LAMB1, HSPG2, COL1A1, COL1A2, COL4A2, COL4A1, COL4A4, COL6A2, COL4A3, COL6A1, ITGA8, COL4A5, COL6A3, ITGA7, ITGA6, COL6A6, COL9A2, ITGA5, AGRN, CD44, ITGA9	2.82796	5.89586e-09	4.46655e-11	1.79751e-11
hsa05140:Leishmaniasis	40	2.49777e-11	ITGB1, ITGAM, ITGB2, ELK1, RELA, FCGR3A, IRAK1, MAPK1, JAK2, FCGR1A, MAP3K7, HLA-DQA1, JAK1, MAPK3, TGFB2, JUN, TGFB1, ITGA4, TGFB3, STAT1, IFNGR2, IRAK4, MAPK14, MAPK12, NFKB1, MAPK13, NFKBIA, MAPK11, TRAF6, HLA-DPB1, TAB2, PTPN6, TAB1, FCGR2C, TLR4, MYD88, HLA-DRB1, HLA-DQB1, NFKBIB, TLR2	2.97153	8.19268e-09	6.15992e-11	2.49777e-11
hsa04730:Long-term depression	34	4.79028e-11	GNAI3, ARAF, ITPR1, ITPR2, ITPR3, GNAI1, GNAI2, IGF1R, PPP2CA, GNA13, PPP2CB, NRAS, PPP2R1B, PPP2R1A, GNA11, GNA12, MAPK1, HRAS, MAPK3, PLA2G4F, MAP2K1, MAP2K2, PLA2G4C, PRKCA, BRAF, IGF1, PLCB3, PLCB4, GNAQ, GNAS, KRAS, PLCB1, RAF1, PLCB2	3.24144	1.57121e-08	1.17254e-10	4.79028e-11
hsa04920:Adipocytokine signaling pathway	37	4.84654e-11	PRKAA2, IRS1, TRADD, SLC2A1, PRKAG2, IRS2, ACACB, RELA, IKBKB, MAPK9, SOCS3, STK11, MAPK8, RXRA, AKT2, AKT3, AKT1, IKBKG, JAK2, PCK2, PRKAB2, CHUK, ACSL1, STAT3, TRAF2, PTPN11, ACSL3, PRKAB1, NFKB1, TNFRSF1A, MAPK10, NFKBIA, G6PC3, PRKCQ, PPARA, NFKBIE, NFKBIB	3.06735	1.58967e-08	1.17753e-10	4.84654e-11
hsa04750:Inflammatory mediator regulation of TRP channels	46	5.41043e-11	ADCY4, ITPR1, ADCY3, PIK3CD, PIK3R3, ITPR2, PIK3R2, ITPR3, PIK3CB, PIK3R1, ADCY7, ADCY6, PPP1CB, MAPK9, MAPK8, PLCG2, PLCG1, PRKACA, CAMK2G, PRKACB, MAP2K3, PLA2G4F, IL1R1, PRKCE, PRKCD, PLA2G4C, PRKCA, IGF1, MAPK14, MAPK12, MAPK13, PPP1CA, MAPK10, MAPK11, PLCB3, PLCB4, ADCY9, PIK3CA, GNAQ, GNAS, PRKCQ, CALM3, PLCB1, CALM1, PLCB2, CALM2	2.68499	1.77462e-08	1.30487e-10	5.41043e-11
hsa04066:HIF-1 signaling pathway	49	7.71803e-11	CDKN1B, FLT1, SERPINE1, SLC2A1, PIK3CD, PIK3CB, IGF1R, HK3, AKT2, AKT3, AKT1, EP300, PDK1, MAP2K1, MAP2K2, IFNGR2, RPS6, PRKCA, RBX1, PIK3CA, TLR4, PIK3R3, PIK3R2, PDHB, PIK3R1, HIF1A, EGFR, RELA, ERBB2, EIF4EBP1, PLCG2, MAPK1, PLCG1, CAMK2G, EIF4E, MAPK3, EGLN1, CREBBP, PDHA1, INSR, STAT3, IGF1, NFKB1, VEGFA, RPS6KB1, RPS6KB2, BCL2, PFKM, PFKP	2.57146	2.53152e-08	1.84782e-10	7.71803e-11
hsa04024:cAMP signaling pathway	79	2.47801e-10	PIK3CD, PIK3CB, PPP1CB, CREB3L4, AKT2, CREB3L1, AKT3, CREB3L2, RAC2, AKT1, EP300, RAC3, PLCE1, RAC1, PRKACA, PRKACB, VAV3, MAP2K1, PPP1R12A, MAP2K2, RRAS2, ARAP3, ATP1B3, ATP1B1, RHOA, VAV1, VAV2, TIAM1, CREB3, CREB1, ADCY9, PIK3CA, ACOX1, RAF1, PPARA, MYL9, RAPGEF4, ROCK1, ROCK2, ADCY4, GNAI3, PIK3R3, ADCY3, PIK3R2, CACNA1C, PIK3R1, ATP1A1, PLD1, ADCY7, RELA, GNAI1, ADCY6, SLC9A1, GNAI2, PLD2, M…	2.00842	8.12788e-08	5.88977e-10	2.47801e-10
hsa04390:Hippo signaling pathway	60	1.2036e-09	YWHAB, SERPINE1, ITGB2, PPP2R2A, ACTB, ACTG1, PPP1CB, CCND3, CCND2, PPP2R1B, CCND1, PPP2R1A, CDH1, MYC, BTRC, YWHAH, APC2, PRKCI, AXIN1, CSNK1E, YWHAZ, TGFBR1, TGFBR2, PARD3, BIRC2, YAP1, TCF7, LEF1, PRKCZ, PPP2CA, PPP2CB, PARD6B, DVL1, DVL2, CTNNA1, DVL3, WNT3, FZD1, SMAD2, TCF7L2, TGFB2, FZD3, TCF7L1, SMAD4, TGFB1, SMAD3, FZD5, FZD4, TGFB3, FZD7, WNT7B, FZD6, FZD8, PPP1CA, BMP4, DLG1, APC, PPP2…	2.18606	3.94782e-07	2.84016e-09	1.2036e-09
hsa05216:Thyroid cancer	24	1.58986e-09	TCF7L2, MAP2K1, TCF7L1, MAP2K2, GADD45B, LEF1, TCF7, BRAF, GADD45G, NRAS, RXRA, CCND1, CDH1, MYC, TPR, BAX, MAPK1, CTNNB1, KRAS, PPARG, POLK, HRAS, TP53, MAPK3	3.71039	5.21474e-07	3.72481e-09	1.58986e-09
hsa03060:Protein export	18	4.22825e-09	SRP54, SRP68, SRP14, SRP9, SEC61A2, SEC61A1, SPCS3, OXA1L, SPCS2, SPCS1, SRP72, SEC61G, SRPRB, SEC61B, SEC62, SEC11A, SEC11C, SEC63	4.47667	1.38687e-06	9.83594e-09	4.22825e-09
hsa04550:Signaling pathways regulating pluripotency of stem cells	55	4.98027e-09	PIK3CD, PIK3CB, FGF2, IGF1R, MYC, AKT2, AKT3, AKT1, JAK2, JAK3, HRAS, JAK1, APC2, MAP2K1, MAP2K2, AXIN1, PIK3CA, RAF1, TCF7, PIK3R3, PIK3R2, PIK3R1, NRAS, DVL1, DVL2, DVL3, MAPK1, WNT3, MAPK3, FZD1, SMAD2, FZD3, SMAD4, SMAD3, FZD5, FZD4, FZD7, PCGF2, WNT7B, FZD6, STAT3, FZD8, SMAD9, IGF1, MAPK14, MAPK12, MAPK13, BMP4, MAPK11, APC, CTNNB1, KRAS, GRB2, FGFR2, FGFR1	2.20007	1.63353e-06	1.15037e-08	4.98027e-09
hsa05207:Chemical carcinogenesis - receptor activation	72	8.57573e-09	RB1, ATF2, HSP90AB1, PIK3CD, ARRB2, PIK3CB, FGF2, CCND3, CCND1, CREB3L4, MYC, RPS6KA2, AKT2, CREB3L1, AKT3, RPS6KA1, CREB3L2, AKT1, JAK2, PRKACA, IKBKE, PRKACB, HRAS, MAP2K1, HSP90AA1, MAP2K2, PRKCA, CREB3, CREB1, ADCY9, PIK3CA, RAF1, PPARA, SOS1, SOS2, ATF4, NOTCH2, ADCY4, GNAI3, PIK3R3, ADCY3, PIK3R2, CACNA1C, PIK3R1, ADCY7, EGFR, RELA, GNAI1, ADCY6, HSP90B1, GNAI2, DLL4, NRAS, RXRA, EIF4EBP1, …	1.9427	2.81284e-06	1.96702e-08	8.57573e-09
hsa04115:p53 signaling pathway	35	1.20678e-08	SERPINE1, PTEN, THBS1, CASP9, CCNB2, CCND3, CCNB1, CASP8, CCND2, CCND1, CHEK2, CASP3, CHEK1, BID, RRM2, GADD45B, APAF1, CDKN2A, SIAH1, TSC2, TNFRSF10B, TNFRSF10A, IGF1, GADD45G, CDK6, RRM2B, CDK4, CDK2, BCL2, MDM2, BAX, FAS, CYCS, TP53, BCL2L1	2.70549	3.95823e-06	2.74877e-08	1.20678e-08
hsa04621:NOD-like receptor signaling pathway	65	1.44055e-08	HSP90AB1, TNFAIP3, IKBKB, CASP8, CASP1, IKBKG, IKBKE, MAP3K7, JAK1, IFNAR2, HSP90AA1, CHUK, PRKCD, TRAF2, TYK2, IRAK4, TICAM1, RHOA, PLCB3, PLCB4, IRF3, TRAF3, TRAF6, TRAF5, IRF7, VDAC3, VDAC1, PLCB1, TLR4, PLCB2, BIRC2, RNF31, NLRX1, ITPR1, ITPR2, ITPR3, GABARAP, RELA, MAPK9, MAPK8, SHARPIN, CCL5, MFN2, MAPK1, RIPK1, ATG5, MAPK3, JUN, STAT1, MAPK14, MAPK12, NFKB1, MAPK13, NFKBIA, MAPK10, MAPK11,…	1.99899	4.72499e-06	3.25862e-08	1.44055e-08
hsa04623:Cytosolic DNA-sensing pathway	35	1.84129e-08	ADAR, RELA, IKBKB, CASP7, CASP8, CASP3, CCL5, CCL4, CASP1, POLR2E, POLR2F, RIPK1, IKBKG, POLR2H, IKBKE, POLR2K, POLR2L, CHUK, POLR3GL, NFKB1, NFKBIA, MAVS, POLR3A, IRF3, POLR3B, POLR3C, POLR3D, POLR3E, POLR1C, POLR1D, IRF7, POLR3F, POLR3H, POLR3K, NFKBIB	2.66942	6.03941e-06	4.1366e-08	1.84129e-08
hsa03030:DNA replication	22	4.10323e-08	RFC3, RFC4, PCNA, MCM7, RFC1, RFC2, PRIM1, RPA1, RPA2, POLE4, POLD3, POLD4, POLA1, POLA2, RPA3, POLD1, POLE2, POLD2, POLE3, MCM4, SSBP1, POLE	3.49567	1.34585e-05	9.1555e-08	4.10323e-08
hsa05202:Transcriptional misregulation in cancer	65	7.12674e-08	CD40, CDKN1B, CCNT2, FLT1, ITGAM, LDB1, JMJD1C, AFF1, IGF1R, ELK4, HHEX, CCND2, PLAU, SIN3A, MYC, ITGB7, POLK, MEF2C, ETV1, TRAF1, MMP9, MLF1, ETV5, TGFBR2, RUNX1, CCNA2, NCOR1, EWSR1, RARA, PPARG, MET, TP53, BIRC2, CEBPB, DDX5, HDAC2, MAX, HDAC1, PDGFA, MLLT1, FOXO1, RELA, FUT8, RXRA, CD14, FCGR1A, ZBTB17, CDKN2C, GADD45B, ZBTB16, IGF1, NFKB1, PBX1, PTK2, PML, GADD45G, CDK9, PER2, BCL6, SP1, IL2…	1.92649	2.33754e-05	1.57944e-07	7.12674e-08
hsa05323:Rheumatoid arthritis	39	8.51837e-08	ATP6V1A, FLT1, CSF1, CD80, ITGB2, TNFRSF11A, ITGAL, ICAM1, CCL5, CTSK, CCL3, ATP6V0A2, ATP6V1H, ATP6V1E1, ATP6V0E2, ATP6V1D, ATP6V1C1, HLA-DQA1, ATP6V1F, ATP6V0A1, TGFB2, JUN, ATP6V1G1, ATP6V0B, TGFB1, ATP6V0E1, ATP6AP1, TGFB3, IL15, VEGFA, CXCL12, ATP6V1B2, HLA-DPB1, ATP6V0D1, ATP6V0C, TLR4, HLA-DRB1, HLA-DQB1, TLR2	2.39879	2.79399e-05	1.87518e-07	8.51837e-08
hsa04070:Phosphatidylinositol signaling system	40	9.69394e-08	INPP1, PTEN, ITPR1, PIK3CD, PIK3R3, ITPR2, PIK3R2, ITPR3, PIK3CB, PIK3R1, PIK3C2A, PIK3C2B, INPP5B, INPP5A, IMPA1, INPP5E, PLCG2, PIP5K1A, PLCE1, PIP4K2B, PLCG1, PIP5K1C, SACM1L, ITPK1, PRKCA, OCRL, PIKFYVE, PLCB3, PLCB4, SYNJ1, PIK3CA, CALM3, PIK3C3, PI4KB, PLCB1, CALM1, PLCB2, CALM2, PI4K2A, PLCD1	2.35884	3.17956e-05	2.11974e-07	9.69394e-08
hsa00562:Inositol phosphate metabolism	33	1.27675e-07	INPP1, PTEN, PIK3CD, PIK3CB, PIK3C2A, PIK3CG, PIK3C2B, INPP5B, INPP5A, IMPA1, INPP5E, PLCG2, PIP5K1A, PLCE1, PIP4K2B, PLCG1, PIP5K1C, SACM1L, ITPK1, OCRL, PIKFYVE, PLCB3, ALDH6A1, PLCB4, SYNJ1, PIK3CA, PLCH1, PIK3C3, PI4KB, PLCB1, PLCB2, PI4K2A, PLCD1	2.58584	4.18767e-05	2.77335e-07	1.27675e-07
hsa05416:Viral myocarditis	29	1.55695e-07	CD40, LAMA2, CD80, ITGB2, ITGAL, ACTB, ACTG1, ICAM1, CASP9, CASP8, CCND1, CASP3, DAG1, ABL1, RAC2, ABL2, RAC3, DMD, FYN, RAC1, BID, HLA-DQA1, CAV1, HLA-B, HLA-A, HLA-DPB1, CYCS, HLA-DRB1, HLA-DQB1	2.76476	5.10668e-05	3.35974e-07	1.55695e-07
hsa04929:GnRH secretion	30	2.07337e-07	ITPR1, PIK3CD, PIK3R3, ITPR2, PIK3R2, ITPR3, CACNA1C, ARRB2, PIK3CB, PIK3R1, NRAS, GNA11, AKT2, AKT3, AKT1, MAPK1, KCNN4, HRAS, MAPK3, MAP2K1, MAP2K2, PRKCA, PLCB3, PLCB4, PIK3CA, GNAQ, KRAS, PLCB1, RAF1, PLCB2	2.68134	6.80041e-05	4.44486e-07	2.07337e-07
hsa04622:RIG-I-like receptor signaling pathway	32	2.23683e-07	NLRX1, TRADD, ADAR, RELA, IKBKB, MAPK9, MAPK8, CASP8, CASP10, TRIM25, RIPK1, IKBKG, MAP3K7, IKBKE, ATG5, MAP3K1, CHUK, TRAF2, MAPK14, MAPK12, NFKB1, MAPK13, MAPK10, NFKBIA, MAPK11, MAVS, IRF3, TRAF3, TRAF6, IRF7, PIN1, NFKBIB	2.57811	7.33653e-05	4.76416e-07	2.23683e-07
hsa04350:TGF-beta signaling pathway	42	2.96483e-07	HDAC2, ROCK1, ZFYVE9, HDAC1, CUL1, THBS1, PPP2CA, PPP2CB, PPP2R1B, PPP2R1A, SIN3A, MYC, MAPK1, EP300, E2F4, E2F5, MAPK3, SKP1, SMAD2, TGFB2, CDKN2B, CREBBP, SMAD4, TGFB1, SMAD3, SMURF2, SMURF1, TGFB3, SMAD9, RHOA, TGFBR1, DCN, TGFBR2, RBX1, BMP4, SKI, NCOR1, ZFYVE16, TFDP1, RPS6KB1, SP1, RPS6KB2	2.22452	9.72417e-05	6.27396e-07	2.96483e-07
hsa04217:Necroptosis	55	3.14573e-07	HSP90AB1, TRADD, TNFAIP3, CASP8, CHMP1B, TNFSF10, CASP1, CAPN1, JAK2, JAK3, GLUL, JAK1, IFNAR2, PLA2G4F, HSP90AA1, PARP1, IFNGR2, PLA2G4C, TRAF2, TYK2, TICAM1, TNFRSF1A, TRAF5, CHMP4C, VDAC3, CHMP4B, CHMP4A, VDAC1, CHMP6, CHMP7, SLC25A4, SQSTM1, TLR4, BIRC2, RNF31, VPS4B, VPS4A, MAPK9, MAPK8, SHARPIN, RIPK1, BID, CAMK2G, STAT5A, STAT5B, STAT1, STAT3, TNFRSF10B, TNFRSF10A, MAPK10, CHMP2B, BCL2, CH…	1.97868	0.000103175	6.6141e-07	3.14573e-07
hsa01524:Platinum drug resistance	32	4.75563e-07	XPA, PIK3CD, PIK3R3, PIK3R2, BRCA1, PIK3CB, PIK3R1, CASP9, CASP8, CASP3, AKT2, AKT3, ERBB2, AKT1, MAPK1, BID, MAPK3, APAF1, CDKN2A, PDPK1, BAD, MLH1, MSH6, PIK3CA, BCL2, MDM2, BAX, FAS, CYCS, TP53, BIRC2, BCL2L1	2.50748	0.000155973	9.93534e-07	4.75563e-07
hsa03430:Mismatch repair	16	4.84816e-07	RFC3, RFC4, PCNA, RFC1, RFC2, RPA1, RPA2, MLH1, MSH6, POLD3, POLD4, RPA3, POLD1, POLD2, PMS2, SSBP1	3.97926	0.000159007	1.00645e-06	4.84816e-07
hsa05217:Basal cell carcinoma	29	5.49848e-07	TCF7, LEF1, SUFU, DVL1, DVL2, DVL3, POLK, WNT3, FZD1, APC2, TCF7L2, FZD3, TCF7L1, GADD45B, FZD5, FZD4, FZD7, PTCH1, WNT7B, FZD6, AXIN1, FZD8, GADD45G, BMP4, APC, SMO, BAX, CTNNB1, TP53	2.6331	0.000180334	1.13428e-06	5.49848e-07
hsa04961:Endocrine and other factor-regulated calcium reabsorption	26	5.57564e-07	CLTC, CLTB, CLTA, AP2A1, ATP1A1, AP2A2, ADCY6, AP2S1, PRKACA, PRKACB, AP2M1, ATP2B4, PRKCA, ATP1B3, AP2B1, ATP1B1, DNM1, DNM2, DNM3, PLCB3, PLCB4, ADCY9, GNAQ, GNAS, PLCB1, PLCB2	2.80613	0.000182864	1.14301e-06	5.57564e-07
hsa05414:Dilated cardiomyopathy	38	7.21597e-07	ITGB1, LAMA2, ITGB5, ITGB3, ADCY4, ADCY3, CACNA1C, ADCY7, ADCY6, ACTB, ACTG1, PLN, DAG1, ITGB8, DMD, ITGAV, ITGB7, ITGB6, PRKACA, EMD, PRKACB, TGFB2, TGFB1, ITGA4, TGFB3, ITGA3, ITGA2, ITGA1, CACNA2D2, IGF1, CACNB3, ADCY9, ITGA8, GNAS, ITGA7, ITGA6, ITGA5, ITGA9	2.26424	0.000236656	1.47008e-06	7.21597e-07
hsa03410:Base excision repair	23	7.59349e-07	PARP3, RFC3, RFC4, PCNA, PARP1, RFC1, PARP2, RFC2, OGG1, XRCC1, POLB, POLE4, POLD3, POLD4, NEIL2, POLG2, POLD1, POLE2, TDG, POLD2, POLE3, NEIL1, POLE	2.9901	0.000249036	1.53745e-06	7.59349e-07
hsa04713:Circadian entrainment	38	9.73126e-07	ADCY4, GNAI3, ITPR1, ADCY3, ITPR3, CACNA1C, ADCY7, GNAI1, ADCY6, GNAI2, GNG2, GNG5, MAPK1, PRKACA, CAMK2G, PRKACB, MAPK3, PRKCA, GNG12, GNG11, PER2, PER1, PLCB3, PLCB4, PER3, CREB1, ADCY9, GNAQ, GNB2, GNB1, GNB4, GNAS, CALM3, GNB5, PLCB1, CALM1, PLCB2, CALM2	2.2409	0.000319135	1.95819e-06	9.73126e-07
hsa03022:Basal transcription factors	23	1.24223e-06	TBP, TAF12, TAF13, CCNH, TAF10, TAF11, GTF2H5, TAF5L, TAF6L, CDK7, ERCC3, ERCC2, TAF8, TBPL1, TAF4B, TAF7, TAF6, TAF5, TAF9B, TAF4, TAF3, TAF2, TAF1	2.92365	0.00040737	2.48447e-06	1.24223e-06
hsa04971:Gastric acid secretion	32	1.37011e-06	ADCY4, GNAI3, ITPR1, ADCY3, ITPR2, ITPR3, ATP1A1, ADCY7, GNAI1, ADCY6, ACTB, ACTG1, GNAI2, SLC9A1, PRKACA, CAMK2G, PRKACB, PRKCA, ATP1B3, ATP1B1, PLCB3, PLCB4, ADCY9, KCNQ1, GNAQ, GNAS, CALM3, PLCB1, EZR, CALM1, PLCB2, CALM2	2.4085	0.000449295	2.72361e-06	1.37011e-06
hsa04330:Notch signaling pathway	28	1.43066e-06	NOTCH2, HDAC2, NOTCH1, CTBP2, MAML2, MAML1, CTBP1, HDAC1, PSEN1, DTX4, APH1A, DLL4, APH1B, HEY1, DVL1, DVL2, DVL3, EP300, HES1, JAG2, CREBBP, NCOR2, HEYL, KAT2B, ADAM17, KAT2A, SNW1, MAML3	2.58331	0.000469146	2.82684e-06	1.43066e-06
hsa05206:MicroRNAs in cancer	88	1.6803e-06	CDKN1B, IRS1, ITGB3, PTEN, PIK3CD, IRS2, BRCA1, PIK3CB, CRKL, RPTOR, IKBKB, CCND2, CCND1, PLAU, MYC, CASP3, TIMP3, EP300, HRAS, APC2, PDGFRA, MAP2K1, MAP2K2, PRKCE, PRKCA, MMP9, SIRT1, RHOA, PIK3CA, ITGA5, RAF1, EZR, SOS1, MET, TP53, CRK, SOS2, CD44, NOTCH2, HDAC5, DNMT1, HDAC2, NOTCH1, ROCK1, SHC1, HDAC1, PDGFB, PDGFA, PIK3R3, PIK3R2, PIK3R1, SLC7A1, THBS1, EFNA4, EGFR, NRAS, BCL2L11, SOCS1, MAP…	1.62379	0.000550987	3.30023e-06	1.6803e-06
hsa03013:Nucleocytoplasmic transport	40	2.4899e-06	NUP205, SEH1L, NUP107, RBM8A, NUP188, NUP160, XPO1, POM121C, SUMO1, NUP85, SUMO3, TPR, NUP62, SUMO2, NUP43, NUP88, RAE1, RANBP2, NUP214, SEC13, UBE2I, NCBP1, NUP155, NUP210, NCBP2, UPF3B, NUP153, SENP2, RANGAP1, THOC5, SRRM1, THOC6, NUP93, NUP50, NUP35, RNPS1, NUP54, NUP98, RAN, NUP37	2.11859	0.000816355	4.86123e-06	2.4899e-06
hsa04918:Thyroid hormone synthesis	31	3.27757e-06	ATF2, ADCY4, ITPR1, ADCY3, ITPR2, ITPR3, ATP1A1, TTF1, ADCY7, ADCY6, HSP90B1, CREB3L4, CREB3L1, CREB3L2, PRKACA, PRKACB, GPX3, PRKCA, ATP1B3, ATP1B1, CREB3, PLCB3, PLCB4, CREB1, ADCY9, GNAQ, CANX, GNAS, PLCB1, PLCB2, ATF4	2.36434	0.00107447	6.3612e-06	3.27757e-06
hsa04925:Aldosterone synthesis and secretion	37	3.81503e-06	ATF2, ADCY4, ITPR1, ADCY3, ITPR2, ITPR3, CACNA1C, ATP1A1, ADCY7, ADCY6, CREB3L4, GNA11, CREB3L1, CREB3L2, PRKACA, LDLR, CAMK2G, PRKACB, PRKCE, ATP2B4, PRKCA, ATP1B3, ATP1B1, NR4A2, CREB3, PLCB3, PLCB4, CREB1, ADCY9, GNAQ, GNAS, CALM3, PLCB1, CALM1, PLCB2, CALM2, ATF4	2.15966	0.00125055	7.36076e-06	3.81503e-06
hsa04137:Mitophagy - animal	30	4.04208e-06	FOXO3, HIF1A, GABARAP, RELA, MAPK9, NRAS, MAPK8, UBB, RRAS, UBC, E2F1, MFN2, RPS27A, HRAS, ATG5, USP8, JUN, CSNK2A2, EIF2AK3, RRAS2, MAPK10, MRAS, SP1, KRAS, ULK1, UBA52, SQSTM1, TP53, ATF4, BCL2L1	2.38341	0.00132493	7.75323e-06	4.04208e-06
hsa04270:Vascular smooth muscle contraction	46	4.22643e-06	ROCK1, ROCK2, ADCY4, ARAF, ITPR1, ADCY3, ITPR2, ITPR3, CACNA1C, ADCY7, ADCY6, GNA13, PPP1CB, GNA11, GNA12, MAPK1, PRKACA, PRKACB, MAPK3, PLA2G4F, MAP2K1, ARHGEF12, MAP2K2, PPP1R12A, PRKCE, PRKCD, PLA2G4C, PRKCA, BRAF, RHOA, PPP1CA, PLCB3, PLCB4, ADCY9, GNAQ, GNAS, MYH9, PRKCQ, CALM3, ARHGEF1, PLCB1, RAF1, CALM1, PLCB2, MYL9, CALM2	1.96365	0.00138531	8.0597e-06	4.22643e-06
hsa04927:Cortisol synthesis and secretion	28	4.31785e-06	ATF2, ADCY4, ITPR1, ADCY3, ITPR2, ITPR3, CACNA1C, ADCY7, ADCY6, CREB3L4, GNA11, CREB3L1, CREB3L2, PRKACA, LDLR, PRKACB, PBX1, CREB3, PLCB3, PLCB4, CREB1, ADCY9, SP1, GNAQ, GNAS, PLCB1, PLCB2, ATF4	2.46408	0.00141525	8.18644e-06	4.31785e-06
hsa04724:Glutamatergic synapse	41	5.43012e-06	ADCY4, GNAI3, ITPR1, ADCY3, ITPR2, ITPR3, CACNA1C, PLD1, ADCY7, GNAI1, ADCY6, GNAI2, PLD2, PPP3CA, PPP3CB, PPP3R1, PPP3CC, GNG2, GNG5, MAPK1, PRKACA, GLUL, PRKACB, MAPK3, SLC38A1, PLA2G4F, PLA2G4C, PRKCA, GNG12, GNG11, PLCB3, PLCB4, ADCY9, GNAQ, GNB2, GNB1, GNB4, GNAS, GNB5, PLCB1, PLCB2	2.03937	0.0017795	1.02361e-05	5.43012e-06
hsa05412:Arrhythmogenic right ventricular cardiomyopathy	31	6.18566e-06	ITGB1, LAMA2, ITGB5, ITGB3, TCF7, LEF1, CACNA1C, ACTB, ACTG1, DAG1, CTNNA1, ITGB8, DMD, ITGAV, ITGB7, ITGB6, EMD, TCF7L2, TCF7L1, ITGA4, ITGA3, ITGA2, ITGA1, CACNA2D2, CACNB3, ITGA8, CTNNB1, ITGA7, ITGA6, ITGA5, ITGA9	2.30293	0.00202685	1.15937e-05	6.18566e-06
hsa04930:Type II diabetes mellitus	22	8.56907e-06	IRS1, PRKCE, INSR, PRKCD, PIK3CD, PIK3R3, PIK3R2, IRS2, CACNA1C, PIK3CB, PIK3R1, PRKCZ, MAPK10, IKBKB, MAPK9, SOCS3, HK3, MAPK8, SOCS1, PIK3CA, MAPK1, MAPK3	2.73574	0.00280672	1.59696e-05	8.56907e-06
hsa04657:IL-17 signaling pathway	35	1.04015e-05	CEBPB, HSP90AB1, TRADD, TNFAIP3, RELA, HSP90B1, IKBKB, MAPK9, MAPK8, CASP8, MAPK7, CASP3, MAPK1, IKBKG, MAP3K7, IKBKE, MAPK3, JUN, HSP90AA1, CHUK, TRAF2, MAPK14, MMP9, MAPK12, NFKB1, MAPK13, MAPK10, NFKBIA, MAPK11, TRAF3, TRAF6, TRAF5, TAB3, TAB2, ANAPC5	2.12986	0.00340591	1.92752e-05	1.04015e-05
hsa04962:Vasopressin-regulated water reabsorption	21	1.5194e-05	DYNC1H1, DYNC1I2, RAB5B, RAB5C, DCTN2, DCTN4, ADCY3, DYNLL1, ADCY6, RAB11B, CREB3, CREB1, ADCY9, CREB3L4, CREB3L1, CREB3L2, GNAS, STX4, PRKACA, RAB5A, PRKACB	2.73009	0.00497129	2.7998e-05	1.5194e-05
hsa05410:Hypertrophic cardiomyopathy	33	2.80012e-05	ITGB1, PRKAA2, LAMA2, ITGB5, ITGB3, PRKAG2, CACNA1C, ACTB, ACTG1, DAG1, ITGB8, DMD, ITGAV, ITGB7, ITGB6, EMD, TGFB2, PRKAB2, TGFB1, ITGA4, TGFB3, ITGA3, ITGA2, ITGA1, CACNA2D2, IGF1, PRKAB1, CACNB3, ITGA8, ITGA7, ITGA6, ITGA5, ITGA9	2.0974	0.00914249	5.13095e-05	2.80012e-05
hsa04613:Neutrophil extracellular trap formation	57	3.13811e-05	ITGAM, ITGB3, HDAC11, ITGB2, PIK3CD, PIK3CB, ITGAL, ACTB, ACTG1, FCGR3A, AKT2, AKT3, CASP1, RAC2, AKT1, RAC1, MAP3K7, MAP2K1, MAP2K2, VWF, SYK, PRKCA, PLCB3, PLCB4, PIK3CA, VDAC3, TLR8, TLR7, VDAC1, RAF1, PLCB1, SLC25A4, TLR4, PLCB2, TLR2, HDAC5, HDAC2, HDAC3, HDAC1, PIK3R3, PIK3R2, PIK3R1, HDAC8, HDAC9, HDAC6, RELA, HDAC7, PLCG2, MAPK1, PLCG1, FCGR1A, MAPK3, MAPK14, MAPK12, NFKB1, MAPK13, MAPK11	1.70707	0.0102404	5.71833e-05	3.13811e-05
hsa04630:JAK-STAT signaling pathway	51	3.7978e-05	PIK3CD, PIK3CB, CCND3, CCND2, CCND1, MYC, AKT2, AKT3, AKT1, EP300, JAK2, JAK3, HRAS, JAK1, PIAS4, IFNAR2, IL15RA, PDGFRA, IL4R, IL11RA, IL15, IFNGR2, TYK2, PIK3CA, RAF1, SOS1, STAM2, SOS2, PDGFB, PDGFA, PIK3R3, PIK3R2, PIK3R1, IL2RG, EGFR, SOCS3, SOCS1, STAT5A, STAT5B, CREBBP, STAT1, STAT3, PTPN11, STAM, EPOR, IL2RA, IL2RB, BCL2, PTPN6, GRB2, BCL2L1	1.75741	0.0123798	6.88221e-05	3.7978e-05
hsa04960:Aldosterone-regulated sodium reabsorption	18	5.58533e-05	PDPK1, IRS1, INSR, PIK3CD, PIK3R3, NEDD4L, ATP1B3, PRKCA, PIK3R2, PIK3CB, PIK3R1, IGF1, ATP1A1, ATP1B1, PIK3CA, MAPK1, KRAS, MAPK3	2.78279	0.0181536	0.000100659	5.58533e-05
hsa04710:Circadian rhythm	17	6.43932e-05	PRKAB2, PRKAA2, CUL1, RORC, PRKAG2, RORA, NR1D1, CSNK1E, PRKAB1, NPAS2, RBX1, PER2, PER1, CREB1, PER3, BTRC, SKP1	2.86009	0.0209002	0.000115415	6.43932e-05
hsa04911:Insulin secretion	31	7.43077e-05	ATF2, ADCY4, SLC2A1, ADCY3, ITPR3, CACNA1C, ATP1A1, ADCY7, ADCY6, CREB3L4, GNA11, CREB3L1, CREB3L2, KCNN4, PRKACA, CAMK2G, PRKACB, PRKCA, ATP1B3, ATP1B1, CREB3, PLCB3, PLCB4, CREB1, ADCY9, GNAQ, GNAS, PLCB1, PLCB2, ATF4, RAPGEF4	2.06193	0.0240792	0.000132462	7.43077e-05
hsa04974:Protein digestion and absorption	35	9.07751e-05	COL18A1, COL15A1, KCNE3, ELN, COL12A1, SLC3A2, ATP1A1, SLC1A5, DPP4, COL10A1, KCNN4, COL27A1, ATP1B3, SLC16A10, ATP1B1, COL1A1, SLC9A3, COL3A1, SLC7A7, COL1A2, COL4A2, COL5A1, COL4A1, COL4A4, KCNQ1, COL6A2, COL5A3, COL7A1, COL4A3, COL5A2, COL6A1, COL4A5, COL6A3, COL6A6, COL9A2	1.94375	0.0293367	0.000160942	9.07751e-05
hsa04215:Apoptosis - multiple species	16	0.000115272	APAF1, TNFRSF1A, MAPK10, CASP9, MAPK9, CASP7, MAPK8, BCL2L11, CASP8, CASP3, BCL2, BAX, CYCS, BID, BIRC2, BCL2L1	2.86009	0.0371055	0.000203276	0.000115272
hsa05031:Amphetamine addiction	26	0.00014559	ATF2, HDAC2, HDAC1, CACNA1C, PPP1CB, PPP3CA, PPP3CB, PPP3R1, PPP3CC, CREB3L4, CREB3L1, CREB3L2, PRKACA, CAMK2G, PRKACB, JUN, PRKCA, SIRT1, PPP1CA, CREB3, CREB1, GNAS, CALM3, CALM1, CALM2, ATF4	2.15543	0.0466344	0.000255366	0.00014559
hsa04923:Regulation of lipolysis in adipocytes	23	0.000167011	IRS1, INSR, ADCY4, GNAI3, ADCY3, PIK3CD, PIK3R3, PIK3R2, IRS2, PIK3CB, PIK3R1, ADCY7, ADCY6, GNAI1, GNAI2, ADCY9, PIK3CA, AKT2, AKT3, GNAS, AKT1, PRKACA, PRKACB	2.26835	0.0533104	0.00029138	0.000167011
hsa03250:Viral life cycle - HIV-1	24	0.000233053	RANBP2, CREBBP, CCNT2, TSG101, VPS4B, VPS4A, SUPT4H1, CXCR4, MLLT1, NUP153, FURIN, SUPT5H, CDK9, KAT2B, KAT2A, XPO1, HGS, CHMP4B, EP300, PIN1, CHMP4A, CCR5, CHMP6, RAN	2.17912	0.0736011	0.000404452	0.000233053
hsa00280:Valine, leucine and isoleucine degradation	20	0.000240887	ECHS1, ABAT, ACADSB, HSD17B10, ACAT2, ACAT1, ALDH3A2, HADHB, HADHA, ALDH6A1, MCEE, ALDH1B1, EHHADH, ACADM, HADH, ACADS, DLD, ALDH7A1, HIBCH, ALDH9A1	2.38341	0.0759789	0.000415846	0.000240887
hsa05134:Legionellosis	22	0.000281119	HSPA8, ARF1, VCP, ITGAM, APAF1, SAR1B, ITGB2, HSPA6, RELA, NFKB1, NFKB2, CASP9, NFKBIA, CASP7, CASP8, CASP3, CASP1, CYCS, CD14, TLR4, MYD88, TLR2	2.24722	0.0880955	0.00048276	0.000281119
hsa00410:beta-Alanine metabolism	15	0.000316664	ECHS1, ABAT, CNDP2, ALDH3A2, HADHA, ALDH6A1, ALDH1B1, ACOX1, EHHADH, DPYD, MLYCD, ACADS, ALDH7A1, HIBCH, ALDH9A1	2.76783	0.0986687	0.000540968	0.000316664
hsa01212:Fatty acid metabolism	22	0.000372875	ELOVL1, ECHS1, ELOVL5, ACSL1, HSD17B4, ELOVL6, ACSL3, ACADSB, ACAT2, ACACA, ACAT1, HADHB, FADS2, HADHA, SCD, ACOX1, EHHADH, FASN, ACADM, HADH, ACADS, FADS1	2.20779	0.11514	0.000633695	0.000372875
hsa04726:Serotonergic synapse	36	0.000428244	GNAI3, ARAF, ITPR1, ITPR2, ITPR3, CACNA1C, GNAI1, GNAI2, NRAS, GNG2, GNG5, CASP3, MAPK1, PRKACA, HRAS, PRKACB, MAPK3, PLA2G4F, MAP2K1, PLA2G4C, PRKCA, BRAF, GNG12, GNG11, PLCB3, PLCB4, GNAQ, GNB2, GNB1, GNB4, GNAS, KRAS, GNB5, PLCB1, RAF1, PLCB2	1.79067	0.131071	0.000724041	0.000428244
hsa04966:Collecting duct acid secretion	13	0.0010107	ATP6V1A, ATP6V1G1, ATP6V0E1, ATP6V1B2, ATP6V0A2, ATP6V1E1, ATP6V0E2, ATP6V0D1, ATP6V0C, ATP6V1D, ATP6V1C1, ATP6V1F, ATP6V0A1	2.75416	0.282281	0.00170005	0.0010107
hsa04924:Renin secretion	24	0.00102823	GNAI3, ITPR1, ITPR2, ITPR3, CACNA1C, ADCY6, GNAI1, GNAI2, PPP3CA, PLCB3, PPP3CB, PPP3R1, CREB1, PLCB4, PPP3CC, GNAQ, GNAS, CALM3, CALM1, PLCB1, PRKACA, CALM2, PLCB2, PRKACB	1.98963	0.286399	0.0017207	0.00102823
hsa04721:Synaptic vesicle cycle	26	0.00120622	ATP6V1A, CLTC, CLTB, CLTA, AP2A1, AP2A2, AP2S1, ATP6V0A2, ATP6V1H, ATP6V1E1, ATP6V0E2, ATP6V1D, ATP6V1C1, AP2M1, ATP6V1F, ATP6V0A1, ATP6V1G1, ATP6V0B, ATP6V0E1, AP2B1, DNM1, DNM2, DNM3, ATP6V1B2, ATP6V0D1, ATP6V0C	1.90673	0.326911	0.00200832	0.00120622
hsa00071:Fatty acid degradation	17	0.00160742	ECHS1, ACSL1, ACSL3, ACADSB, ACAT2, ACAT1, ALDH3A2, HADHB, HADHA, ALDH1B1, ACOX1, EHHADH, ACADM, HADH, ACADS, ALDH7A1, ALDH9A1	2.26147	0.410015	0.00266279	0.00160742
hsa04973:Carbohydrate digestion and absorption	18	0.00166754	PIK3CD, PIK3R3, ATP1B3, PIK3R2, PIK3CB, PIK3R1, ATP1A1, ATP1B1, HK3, PLCB3, G6PC3, PLCB4, PIK3CA, AKT2, AKT3, AKT1, PLCB1, PLCB2	2.19071	0.421554	0.00274851	0.00166754
hsa04141:Protein processing in endoplasmic reticulum	46	0.00198713	VCP, HSP90AB1, SAR1B, UBE2D2, SEL1L, CUL1, UBE2D1, UBE2J2, UBE2J1, HSP90B1, SEC61A2, DNAJB1, MAPK9, SEC61A1, MAPK8, SEC61G, SSR1, FBXO6, SEC61B, CAPN1, MAP2K7, SEC62, SEC63, SKP1, HSPA8, XBP1, HSP90AA1, SEC13, WFS1, SSR2, HSPA6, SYVN1, EIF2AK3, TRAF2, RAD23A, UBE2G2, PDIA6, RBX1, MAPK10, CANX, BCL2, BAX, STUB1, P4HB, CALR, ATF4	1.54782	0.479219	0.00325889	0.00198713
hsa05321:Inflammatory bowel disease	22	0.00258804	SMAD2, TGFB2, JUN, TGFB1, IL4R, SMAD3, TGFB3, STAT1, IFNGR2, STAT3, RORC, NFATC1, RORA, IL2RG, RELA, NFKB1, HLA-DPB1, TLR4, HLA-DQA1, HLA-DRB1, HLA-DQB1, TLR2	1.93606	0.572576	0.00422327	0.00258804
hsa05034:Alcoholism	49	0.00317985	ATF2, HDAC11, ARAF, PPP1CB, CREB3L4, CREB3L1, CREB3L2, PRKACA, PRKACB, HRAS, MAP2K1, CREB3, CREB1, RAF1, SOS1, SOS2, ATF4, HDAC5, HDAC2, HDAC3, SHC3, SHC1, HDAC1, GNAI3, HDAC8, HDAC9, HDAC6, GNAI1, GNAI2, HDAC7, NRAS, GNG2, GNG5, MAPK1, MAPK3, BRAF, GNG12, GNG11, PPP1CA, GNB2, GNB1, GNB4, GNAS, KRAS, CALM3, GRB2, GNB5, CALM1, CALM2	1.4909	0.648185	0.00516331	0.00317985
hsa04020:Calcium signaling pathway	62	0.0040856	FLT1, FLT4, FGF2, PPP3CA, PPP3CB, PPP3CC, EDNRB, KDR, PLCE1, PRKACA, PRKACB, PDGFRA, SPHK2, HGF, SPHK1, PRKCA, PLCB3, PLCB4, ADCY9, VDAC3, VDAC1, PLCB1, MET, SLC25A4, PLCB2, ADCY4, PDGFB, ITPR1, PDGFA, CXCR4, ADCY3, ITPR2, ITPR3, CACNA1C, ADCY7, EGFR, GNA14, PPP3R1, GNA15, PLN, ERBB3, PDGFD, GNA11, ERBB2, PLCG2, PTK2B, PLCG1, CAMK2G, NFATC3, ATP2B4, NFATC2, NFATC1, NFATC4, VEGFA, GNAQ, GNAS, CALM…	1.40178	0.738892	0.00660136	0.0040856
hsa00640:Propanoate metabolism	13	0.00559827	ECHS1, ABAT, ACACB, ACACA, HADHA, ALDH6A1, MCEE, ACOX1, EHHADH, MLYCD, ACADS, DLD, HIBCH	2.32383	0.841404	0.00900115	0.00559827
hsa05030:Cocaine addiction	17	0.0071763	ATF2, JUN, GNAI3, RELA, GNAI1, NFKB1, GNAI2, CREB3, CREB1, CDK5, CREB3L4, CREB3L1, CREB3L2, GNAS, PRKACA, PRKACB, ATF4	1.98455	0.905798	0.0114821	0.0071763
hsa00020:Citrate cycle (TCA cycle)	12	0.00952749	CS, PDHA1, MDH2, ACO1, SDHC, ACO2, SDHD, PDHB, SDHA, SDHB, DLD, PCK2	2.28807	0.956717	0.0150967	0.00952749
hsa00630:Glyoxylate and dicarboxylate metabolism	12	0.00952749	CS, GCSH, MCEE, MDH2, CAT, AMT, ACO1, ACO2, GLUL, DLD, ACAT2, ACAT1	2.28807	0.956717	0.0150967	0.00952749
hsa00670:One carbon pool by folate	9	0.0147681	MTFMT, MTHFD2, MTHFD2L, AMT, MTHFR, MTR, MTHFS, GART, ALDH1L2	2.57408	0.992404	0.0232882	0.0147681
hsa04970:Salivary secretion	26	0.0149986	ADCY4, ITPR1, ADCY3, ITPR2, ITPR3, ATP1A1, ADCY7, ADCY6, SLC9A1, KCNN4, PRKACA, PRKACB, ATP2B4, PRKCA, ATP1B3, ATP1B1, PLCB3, PLCB4, ADCY9, GNAQ, GNAS, CALM3, PLCB1, CALM1, PLCB2, CALM2	1.59919	0.992965	0.0235384	0.0149986
hsa04136:Autophagy - other	12	0.0160953	RPTOR, PPP2CA, PPP2CB, ATG16L1, ATG10, MLST8, ATG4B, ATG4A, PIK3C3, GABARAP, ATG5, ATG4D	2.14507	0.995118	0.0251393	0.0160953
hsa04727:GABAergic synapse	25	0.0162931	ADCY4, GNAI3, ADCY3, ABAT, CACNA1C, ADCY7, GABARAP, GNAI1, ADCY6, GNAI2, GNG2, GNG5, PRKACA, GLUL, PRKACB, SLC38A5, SLC38A1, PRKCA, GNG12, GNG11, ADCY9, GNB2, GNB1, GNB4, GNB5	1.60679	0.99543	0.0253276	0.0162931
hsa04640:Hematopoietic cell lineage	27	0.0179267	ITGAM, CSF1, ITGB3, CD3D, CD37, CD14, FCGR1A, HLA-DQA1, CD33, IL4R, ITGA4, IL11RA, ITGA3, IL1R1, ITGA2, ITGA1, EPOR, CD2, KITLG, IL2RA, KIT, HLA-DPB1, ITGA6, ITGA5, CD44, HLA-DRB1, HLA-DQB1	1.56005	0.99735	0.0277357	0.0179267
hsa03440:Homologous recombination	14	0.0188991	BLM, XRCC2, RPA1, RPA2, BRCA1, BRCA2, RAD52, POLD3, POLD4, RAD50, RPA3, POLD1, POLD2, SSBP1	1.95323	0.998085	0.0291028	0.0188991
hsa05144:Malaria	16	0.0204497	TGFB2, CD40, TGFB1, VCAM1, LRP1, TGFB3, HGF, SDC2, ITGB2, ITGAL, THBS1, ICAM1, MET, TLR4, MYD88, TLR2	1.83046	0.99886	0.0313434	0.0204497
hsa04340:Hedgehog signaling pathway	16	0.0533579	EVC2, SMURF2, SMURF1, PTCH1, CUL1, CSNK1E, ARRB2, CCND2, SMO, CCND1, KIF3A, SUFU, BCL2, BTRC, PRKACA, PRKACB	1.63434	1	0.0814018	0.0533579
hsa01200:Carbon metabolism	28	0.0603801	ECHS1, RPE, PDHB, ACAT2, ACAT1, GCSH, HK3, MCEE, ACADS, HIBCH, PDHA1, MDH2, GOT2, AMT, SDHC, SDHD, SDHA, SDHB, CS, ALDH6A1, ACOX1, CAT, ACO1, ACO2, DLD, FBP1, PFKM, PFKP	1.39274	1	0.0916883	0.0603801
hsa05032:Morphine addiction	23	0.0641847	ADCY4, GNAI3, ADCY3, PRKCA, ARRB2, GNG12, GNG11, ADCY7, ADCY6, GNAI1, GNAI2, ADCY9, GNG2, GNG5, GRK5, GNB2, GRK6, GNB1, GNB4, GNAS, GNB5, PRKACA, PRKACB	1.44576	1	0.0970165	0.0641847
hsa04972:Pancreatic secretion	25	0.0718712	ADCY4, ITPR1, ADCY3, ITPR2, ITPR3, ATP1A1, ADCY7, ADCY6, SLC9A1, RAP1A, RAC1, RAB8A, ATP2B4, PRKCA, ATP1B3, ATP1B1, RHOA, PLCB3, PLCB4, ADCY9, KCNQ1, GNAQ, GNAS, PLCB1, PLCB2	1.40201	1	0.108136	0.0718712
hsa04672:Intestinal immune network for IgA production	14	0.073682	IL15RA, CD40, TGFB1, ITGA4, IL15, CD80, CXCR4, CXCL12, HLA-DPB1, ITGB7, MAP3K14, HLA-DQA1, HLA-DRB1, HLA-DQB1	1.63434	1	0.110355	0.073682
hsa04612:Antigen processing and presentation	20	0.0762606	HSPA8, HSP90AA1, HSP90AB1, NFYA, HSPA6, HLA-B, HLA-A, HSPA2, CTSS, CREB1, PSME3, CANX, HLA-DPB1, PSME1, PSME2, CALR, HLA-DQA1, HLA-DRB1, LGMN, HLA-DQB1	1.46671	1	0.113698	0.0762606
hsa00650:Butanoate metabolism	9	0.0846149	HADHA, ECHS1, ALDH5A1, EHHADH, ABAT, HADH, ACADS, ACAT2, ACAT1	1.90673	1	0.125582	0.0846149
hsa04913:Ovarian steroidogenesis	14	0.0959405	PLA2G4F, INSR, PLA2G4C, ADCY4, ADCY3, IGF1, ADCY7, ADCY6, IGF1R, ADCY9, GNAS, PRKACA, LDLR, PRKACB	1.57025	1	0.14175	0.0959405
hsa05143:African trypanosomiasis	11	0.0980679	PLCB3, PLCB4, VCAM1, LAMA4, GNAQ, FAS, PRKCA, PLCB1, PLCB2, MYD88, ICAM1	1.7006	1	0.144243	0.0980679
